# Supplementary material for: Expanding structural insights into DNA packaging apparatus and endolysin LysSA05 function of Epsilon15 bacteriophage
Source: Front Cell Infect Microbiol. 2025 Aug 14;15:1643576. doi: 10.3389/fcimb.2025.1643576 (PMC12391199; doi:10.3389/fcimb.2025.1643576)
Supplement: Supplementary file 2 [file DataSheet2.xlsx]

## Sheet: Supplementary Table 3
Pre-Heliquest with Analysis window 54 amino acid
helix position	Hyd	HMom	z	FreqPolar	FreqNonPolar								Top prediction
1	0.386	0.18	-2	0.519	0.481								helix position	HMon	Net charge (z)
2	0.344	0.215	-1	0.537	0.463							1	71-124	0.1	7
3	0.39	0.246	0	0.519	0.481							2	68-121	0.111	6
4	0.353	0.229	0	0.537	0.463							3	69-122	0.111	6
5	0.352	0.23	-1	0.537	0.463							4	80-133	0.111	6
6	0.345	0.23	-1	0.537	0.463							5	70-123	0.124	7
7	0.345	0.23	-1	0.537	0.463							6	62-115	0.137	6
8	0.352	0.228	-2	0.537	0.463							7	61-114	0.147	6
9	0.389	0.195	-3	0.519	0.481							8	59-112	0.153	6
10	0.382	0.191	-3	0.537	0.463							9	60-113	0.16	6
11	0.399	0.204	-3	0.537	0.463							10	3-56	0.246	0
12	0.388	0.212	-3	0.537	0.463							11	17-70	0.252	-2
13	0.355	0.229	-3	0.556	0.444							12	14-67	0.254	-3
14	0.381	0.254	-3	0.537	0.463							13	15-68	0.256	-2
15	0.393	0.256	-2	0.537	0.463							14	20-73	0.272	-2
16	0.397	0.252	-2	0.537	0.463							15	18-71	0.279	-2
17	0.398	0.252	-2	0.537	0.463							16	19-72	0.29	-1
18	0.426	0.279	-2	0.537	0.463							17	16-69	0.252	-2
19	0.401	0.29	-1	0.556	0.444
20	0.426	0.272	-2	0.537	0.463
21	0.384	0.24	-2	0.556	0.444
22	0.348	0.222	-1	0.574	0.426
23	0.368	0.203	-1	0.574	0.426
24	0.37	0.202	-1	0.574	0.426
25	0.35	0.182	-1	0.574	0.426
26	0.331	0.188	-2	0.574	0.426
27	0.321	0.196	-2	0.593	0.407
28	0.321	0.196	-2	0.593	0.407
29	0.287	0.175	-2	0.611	0.389
30	0.304	0.16	-2	0.593	0.407
31	0.348	0.154	-1	0.574	0.426
32	0.314	0.121	-1	0.593	0.407
33	0.296	0.129	0	0.593	0.407
34	0.244	0.172	1	0.611	0.389
35	0.244	0.172	1	0.611	0.389
36	0.28	0.198	0	0.593	0.407
37	0.255	0.218	-1	0.611	0.389
38	0.251	0.22	1	0.611	0.389
39	0.264	0.233	2	0.611	0.389
40	0.3	0.239	2	0.593	0.407
41	0.308	0.231	2	0.593	0.407
42	0.316	0.232	2	0.593	0.407
43	0.271	0.19	1	0.611	0.389
44	0.219	0.222	2	0.63	0.37
45	0.209	0.228	2	0.648	0.352
46	0.195	0.215	3	0.648	0.352
47	0.178	0.21	3	0.648	0.352
48	0.211	0.177	3	0.63	0.37
49	0.215	0.177	3	0.611	0.389
50	0.215	0.178	4	0.611	0.389
51	0.248	0.167	4	0.593	0.407
52	0.27	0.147	4	0.574	0.426
53	0.288	0.159	4	0.556	0.444
54	0.254	0.141	4	0.574	0.426
55	0.231	0.163	5	0.574	0.426
56	0.231	0.163	5	0.574	0.426
57	0.222	0.155	5	0.574	0.426
58	0.226	0.154	5	0.574	0.426
59	0.227	0.153	6	0.574	0.426
60	0.238	0.16	6	0.574	0.426
61	0.218	0.147	6	0.574	0.426
62	0.229	0.137	6	0.574	0.426
63	0.197	0.15	5	0.593	0.407
64	0.198	0.151	5	0.593	0.407
65	0.217	0.155	5	0.593	0.407
66	0.217	0.155	5	0.593	0.407
67	0.235	0.157	5	0.574	0.426
68	0.185	0.111	6	0.593	0.407
69	0.186	0.111	6	0.593	0.407
70	0.167	0.124	7	0.593	0.407
71	0.134	0.1	7	0.611	0.389
72	0.132	0.099	7	0.611	0.389
73	0.184	0.058	6	0.593	0.407
74	0.174	0.066	6	0.611	0.389
75	0.207	0.094	6	0.593	0.407
76	0.231	0.103	5	0.593	0.407
77	0.198	0.135	5	0.611	0.389
78	0.224	0.135	5	0.593	0.407
79	0.2	0.112	5	0.611	0.389
80	0.203	0.111	6	0.611	0.389
81	0.225	0.095	6	0.593	0.407
82	0.2	0.075	7	0.611	0.389
83	0.197	0.074	6	0.611	0.389
84	0.22	0.053	6	0.611	0.389
85	0.189	0.07	6	0.63	0.37
86	0.177	0.061	6	0.63	0.37
87	0.196	0.073	5	0.63	0.37
88	0.246	0.041	4	0.611	0.389
89	0.223	0.063	5	0.611	0.389
90	0.228	0.065	5	0.611	0.389
91	0.225	0.063	5	0.611	0.389
92	0.275	0.04	4	0.593	0.407
93	0.298	0.017	4	0.574	0.426
94	0.263	0.03	4	0.593	0.407
95	0.238	0.024	4	0.611	0.389
96	0.22	0.006	4	0.611	0.389
97	0.22	0.006	4	0.611	0.389
98	0.27	0.044	3	0.593	0.407
99	0.306	0.052	3	0.574	0.426
100	0.33	0.031	2	0.556	0.444
101	0.321	0.037	2	0.574	0.426
102	0.273	0.027	1	0.593	0.407
103	0.255	0.014	0	0.611	0.389
104	0.284	0.042	0	0.593	0.407
105	0.259	0.056	0	0.593	0.407
106	0.242	0.067	0	0.593	0.407
107	0.205	0.043	1	0.611	0.389
108	0.205	0.043	1	0.611	0.389
109	0.229	0.031	0	0.593	0.407
110	0.254	0.012	-1	0.574	0.426
111	0.273	0.031	-1	0.574	0.426
112	0.306	0.043	-1	0.556	0.444
113	0.35	0.026	-1	0.537	0.463
114	0.356	0.02	-1	0.519	0.481
115	0.347	0.022	-1	0.537	0.463
116	0.329	0.006	0	0.537	0.463
117	0.343	0.02	1	0.537	0.463
118	0.372	0.028	1	0.519	0.481
119	0.353	0.044	1	0.519	0.481
120	0.346	0.046	2	0.519	0.481
121	0.346	0.046	2	0.519	0.481
122	0.369	0.053	1	0.519	0.481
123	0.369	0.053	1	0.519	0.481
124	0.374	0.052	-1	0.519	0.481
125	0.405	0.084	-1	0.5	0.5
126	0.396	0.086	-1	0.5	0.5
127	0.344	0.134	0	0.519	0.481
128	0.371	0.149	0	0.5	0.5
129	0.342	0.131	0	0.519	0.481
130	0.333	0.139	0	0.519	0.481
131	0.367	0.136	0	0.5	0.5
132	0.369	0.138	0	0.5	0.5
133	0.369	0.138	0	0.5	0.5
134	0.38	0.129	0	0.5	0.5
135	0.362	0.117	0	0.519	0.481
136	0.376	0.127	-1	0.519	0.481
137	0.38	0.125	0	0.519	0.481
138	0.351	0.14	0	0.537	0.463
139	0.384	0.171	0	0.519	0.481
140	0.381	0.17	-1	0.519	0.481
141	0.367	0.184	-2	0.519	0.481
142	0.317	0.183	-1	0.537	0.463
143	0.316	0.183	-1	0.537	0.463
144	0.3	0.188	-1	0.537	0.463
145	0.295	0.192	1	0.537	0.463
146	0.281	0.184	1	0.537	0.463
147	0.292	0.191	1	0.537	0.463
148	0.301	0.185	1	0.537	0.463
149	0.318	0.177	1	0.519	0.481
150	0.304	0.163	1	0.537	0.463
151	0.297	0.163	3	0.537	0.463
152	0.289	0.171	3	0.537	0.463
153	0.289	0.171	3	0.537	0.463
154	0.289	0.171	3	0.537	0.463
155	0.315	0.157	3	0.519	0.481

## Sheet: Supplementary Table 4
Support Vector Machine (SVM) classifier
Helix Position	Sequence	Class	AMP Probability
1-20	MDINQFRRAAGITEQLAARW	NAMP	0.129
2-21	DINQFRRAAGITEQLAARWY	NAMP	0.23
3-22	INQFRRAAGITEQLAARWYP	NAMP	0.342
4-23	NQFRRAAGITEQLAARWYPH	NAMP	0.235						1-2
5-24	QFRRAAGITEQLAARWYPHI	NAMP	0.321
6-25	FRRAAGITEQLAARWYPHIT	NAMP	0.263
7-26	RRAAGITEQLAARWYPHITA	NAMP	0.383
8-27	RAAGITEQLAARWYPHITAA	NAMP	0.36
9-28	AAGITEQLAARWYPHITAAM	NAMP	0.262
10-29	AGITEQLAARWYPHITAAMN	NAMP	0.217
11-30	GITEQLAARWYPHITAAMNE	NAMP	0.079
12-31	ITEQLAARWYPHITAAMNEF	NAMP	0.047
13-32	TEQLAARWYPHITAAMNEFG	NAMP	0.052
14-33	EQLAARWYPHITAAMNEFGI	NAMP	0.054
15-34	QLAARWYPHITAAMNEFGIT	NAMP	0.071
16-35	LAARWYPHITAAMNEFGITK	NAMP	0.13
17-36	AARWYPHITAAMNEFGITKP	NAMP	0.188
18-37	ARWYPHITAAMNEFGITKPD	NAMP	0.053
19-38	RWYPHITAAMNEFGITKPDD	NAMP	0.028
20-39	WYPHITAAMNEFGITKPDDQ	NAMP	0.04
21-40	YPHITAAMNEFGITKPDDQA	NAMP	0.065
22-41	PHITAAMNEFGITKPDDQAM	NAMP	0.05
23-42	HITAAMNEFGITKPDDQAMF	NAMP	0.058
24-43	ITAAMNEFGITKPDDQAMFI	NAMP	0.227
25-44	TAAMNEFGITKPDDQAMFIA	NAMP	0.204
26-45	AAMNEFGITKPDDQAMFIAQ	NAMP	0.257
27-46	AMNEFGITKPDDQAMFIAQV	NAMP	0.181
28-47	MNEFGITKPDDQAMFIAQVG	NAMP	0.062
29-48	NEFGITKPDDQAMFIAQVGH	NAMP	0.208
30-49	EFGITKPDDQAMFIAQVGHE	NAMP	0.1
31-50	FGITKPDDQAMFIAQVGHES	NAMP	0.191
32-51	GITKPDDQAMFIAQVGHESG	NAMP	0.297
33-52	ITKPDDQAMFIAQVGHESGG	NAMP	0.258
34-53	TKPDDQAMFIAQVGHESGGF	NAMP	0.052
35-54	KPDDQAMFIAQVGHESGGFT	NAMP	0.106
36-55	PDDQAMFIAQVGHESGGFTR	NAMP	0.093
37-56	DDQAMFIAQVGHESGGFTRL	NAMP	0.078
38-57	DQAMFIAQVGHESGGFTRLQ	NAMP	0.179
39-58	QAMFIAQVGHESGGFTRLQE	NAMP	0.108
40-59	AMFIAQVGHESGGFTRLQEN	NAMP	0.101
41-60	MFIAQVGHESGGFTRLQENF	NAMP	0.051
42-61	FIAQVGHESGGFTRLQENFN	NAMP	0.176
43-62	IAQVGHESGGFTRLQENFNY	NAMP	0.147
44-63	AQVGHESGGFTRLQENFNYS	NAMP	0.159
45-64	QVGHESGGFTRLQENFNYSV	NAMP	0.119
46-65	VGHESGGFTRLQENFNYSVN	NAMP	0.095
47-66	GHESGGFTRLQENFNYSVNG	NAMP	0.211
48-67	HESGGFTRLQENFNYSVNGL	NAMP	0.195
49-68	ESGGFTRLQENFNYSVNGLS	NAMP	0.164
50-69	SGGFTRLQENFNYSVNGLSG	NAMP	0.091
51-70	GGFTRLQENFNYSVNGLSGF	NAMP	0.164
52-71	GFTRLQENFNYSVNGLSGFI	NAMP	0.188
53-72	FTRLQENFNYSVNGLSGFIR	NAMP	0.097
54-73	TRLQENFNYSVNGLSGFIRA	NAMP	0.134
55-74	RLQENFNYSVNGLSGFIRAG	NAMP	0.484
56-75	LQENFNYSVNGLSGFIRAGR	NAMP	0.271
57-76	QENFNYSVNGLSGFIRAGRI	NAMP	0.466
58-77	ENFNYSVNGLSGFIRAGRIT	NAMP	0.483
59-78	NFNYSVNGLSGFIRAGRITP	NAMP	0.285
60-79	FNYSVNGLSGFIRAGRITPD	NAMP	0.173
61-80	NYSVNGLSGFIRAGRITPDQ	NAMP	0.107
62-81	YSVNGLSGFIRAGRITPDQA	NAMP	0.159
63-82	SVNGLSGFIRAGRITPDQAN	NAMP	0.095
64-83	VNGLSGFIRAGRITPDQANA	NAMP	0.231
65-84	NGLSGFIRAGRITPDQANAL	NAMP	0.262
66-85	GLSGFIRAGRITPDQANALG	NAMP	0.385
67-86	LSGFIRAGRITPDQANALGR	NAMP	0.253
68-87	SGFIRAGRITPDQANALGRK	NAMP	0.263
69-88	GFIRAGRITPDQANALGRKT	AMP	0.488
70-89	FIRAGRITPDQANALGRKTY	NAMP	0.388
71-90	IRAGRITPDQANALGRKTYE	NAMP	0.091
72-91	RAGRITPDQANALGRKTYEK	NAMP	0.176
73-92	AGRITPDQANALGRKTYEKS	NAMP	0.179
74-93	GRITPDQANALGRKTYEKSL	NAMP	0.15
75-94	RITPDQANALGRKTYEKSLP	NAMP	0.099
76-95	ITPDQANALGRKTYEKSLPL	NAMP	0.157
77-96	TPDQANALGRKTYEKSLPLE	NAMP	0.025
78-97	PDQANALGRKTYEKSLPLER	NAMP	0.063
79-98	DQANALGRKTYEKSLPLERQ	NAMP	0.05
80-99	QANALGRKTYEKSLPLERQR	NAMP	0.111
81-100	ANALGRKTYEKSLPLERQRA	NAMP	0.14
82-101	NALGRKTYEKSLPLERQRAI	NAMP	0.143
83-102	ALGRKTYEKSLPLERQRAIA	NAMP	0.145
84-103	LGRKTYEKSLPLERQRAIAN	NAMP	0.117
85-104	GRKTYEKSLPLERQRAIANL	NAMP	0.384
86-105	RKTYEKSLPLERQRAIANLV	NAMP	0.077
87-106	KTYEKSLPLERQRAIANLVY	NAMP	0.07
88-107	TYEKSLPLERQRAIANLVYS	NAMP	0.08
89-108	YEKSLPLERQRAIANLVYSK	NAMP	0.134
90-109	EKSLPLERQRAIANLVYSKR	NAMP	0.154
91-110	KSLPLERQRAIANLVYSKRM	NAMP	0.186
92-111	SLPLERQRAIANLVYSKRMG	NAMP	0.116
93-112	LPLERQRAIANLVYSKRMGN	NAMP	0.136
94-113	PLERQRAIANLVYSKRMGNG	NAMP	0.135
95-114	LERQRAIANLVYSKRMGNGP	NAMP	0.455
96-115	ERQRAIANLVYSKRMGNGPG	NAMP	0.379
97-116	RQRAIANLVYSKRMGNGPGD	NAMP	0.144
98-117	QRAIANLVYSKRMGNGPGDG	NAMP	0.225
99-118	RAIANLVYSKRMGNGPGDGW	NAMP	0.393
100-119	AIANLVYSKRMGNGPGDGWN	NAMP	0.422
101-120	IANLVYSKRMGNGPGDGWNY	NAMP	0.284
102-121	ANLVYSKRMGNGPGDGWNYR	NAMP	0.208
103-122	NLVYSKRMGNGPGDGWNYRG	NAMP	0.162
104-123	LVYSKRMGNGPGDGWNYRGR	NAMP	0.099
105-124	VYSKRMGNGPGDGWNYRGRG	NAMP	0.097
106-125	YSKRMGNGPGDGWNYRGRGL	NAMP	0.103
107-126	SKRMGNGPGDGWNYRGRGLI	NAMP	0.091
108-127	KRMGNGPGDGWNYRGRGLIQ	NAMP	0.195
109-128	RMGNGPGDGWNYRGRGLIQI	NAMP	0.171
110-129	MGNGPGDGWNYRGRGLIQIT	NAMP	0.096
111-130	GNGPGDGWNYRGRGLIQITG	NAMP	0.045
112-131	NGPGDGWNYRGRGLIQITGL	NAMP	0.076
113-132	GPGDGWNYRGRGLIQITGLN	NAMP	0.139
114-133	PGDGWNYRGRGLIQITGLNN	NAMP	0.123
115-134	GDGWNYRGRGLIQITGLNNY	NAMP	0.282
116-135	DGWNYRGRGLIQITGLNNYR	NAMP	0.285
117-136	GWNYRGRGLIQITGLNNYRD	NAMP	0.337
118-137	WNYRGRGLIQITGLNNYRDC	NAMP	0.343
119-138	NYRGRGLIQITGLNNYRDCG	NAMP	0.435
120-139	YRGRGLIQITGLNNYRDCGN	NAMP	0.412
121-140	RGRGLIQITGLNNYRDCGNG	AMP	0.829
122-141	GRGLIQITGLNNYRDCGNGL	AMP	0.824
123-142	RGLIQITGLNNYRDCGNGLK	AMP	0.81
124-143	GLIQITGLNNYRDCGNGLKV	AMP	0.746
125-144	LIQITGLNNYRDCGNGLKVD	AMP	0.557
126-145	IQITGLNNYRDCGNGLKVDL	AMP	0.599
127-146	QITGLNNYRDCGNGLKVDLV	NAMP	0.474
128-147	ITGLNNYRDCGNGLKVDLVQ	NAMP	0.369
129-148	TGLNNYRDCGNGLKVDLVQN	NAMP	0.238
130-149	GLNNYRDCGNGLKVDLVQNP	NAMP	0.432
131-150	LNNYRDCGNGLKVDLVQNPE	NAMP	0.296
132-151	NNYRDCGNGLKVDLVQNPEL	NAMP	0.272
133-152	NYRDCGNGLKVDLVQNPELL	NAMP	0.304
134-153	YRDCGNGLKVDLVQNPELLA	NAMP	0.276
135-154	RDCGNGLKVDLVQNPELLAQ	NAMP	0.446
136-155	DCGNGLKVDLVQNPELLAQD	NAMP	0.146
137-156	CGNGLKVDLVQNPELLAQDE	NAMP	0.282
138-157	GNGLKVDLVQNPELLAQDEY	AMP	0.626
139-158	NGLKVDLVQNPELLAQDEYA	AMP	0.653
140-159	GLKVDLVQNPELLAQDEYAA	AMP	0.701
141-160	LKVDLVQNPELLAQDEYAAR	AMP	0.513
142-161	KVDLVQNPELLAQDEYAARS	AMP	0.517
143-162	VDLVQNPELLAQDEYAARSA	AMP	0.546
144-163	DLVQNPELLAQDEYAARSAA	NAMP	0.273
145-164	LVQNPELLAQDEYAARSAAW	NAMP	0.34
146-165	VQNPELLAQDEYAARSAAWF	NAMP	0.28
147-166	QNPELLAQDEYAARSAAWFF	NAMP	0.13
148-167	NPELLAQDEYAARSAAWFFA	NAMP	0.114
149-168	PELLAQDEYAARSAAWFFAT	NAMP	0.094
150-169	ELLAQDEYAARSAAWFFATK	NAMP	0.118
151-170	LLAQDEYAARSAAWFFATKG	NAMP	0.295
152-171	LAQDEYAARSAAWFFATKGC	NAMP	0.277
153-172	AQDEYAARSAAWFFATKGCM	AMP	0.54
154-173	QDEYAARSAAWFFATKGCMK	NAMP	0.465
155-174	DEYAARSAAWFFATKGCMKY	AMP	0.655
156-175	EYAARSAAWFFATKGCMKYT	AMP	0.735
157-176	YAARSAAWFFATKGCMKYTG	AMP	0.8
158-177	AARSAAWFFATKGCMKYTGD	AMP	0.699
159-178	ARSAAWFFATKGCMKYTGDL	AMP	0.5
160-179	RSAAWFFATKGCMKYTGDLV	NAMP	0.385
161-180	SAAWFFATKGCMKYTGDLVR	NAMP	0.377
162-181	AAWFFATKGCMKYTGDLVRV	AMP	0.564
163-182	AWFFATKGCMKYTGDLVRVT	NAMP	0.433
164-183	WFFATKGCMKYTGDLVRVTQ	NAMP	0.309
165-184	FFATKGCMKYTGDLVRVTQI	NAMP	0.41
166-185	FATKGCMKYTGDLVRVTQII	NAMP	0.478
167-186	ATKGCMKYTGDLVRVTQIIN	AMP	0.586
168-187	TKGCMKYTGDLVRVTQIING	NAMP	0.272
169-188	KGCMKYTGDLVRVTQIINGG	AMP	0.607
170-189	GCMKYTGDLVRVTQIINGGQ	NAMP	0.482
171-190	CMKYTGDLVRVTQIINGGQN	NAMP	0.299
172-191	MKYTGDLVRVTQIINGGQNG	NAMP	0.062
173-192	KYTGDLVRVTQIINGGQNGI	AMP	0.613
174-193	YTGDLVRVTQIINGGQNGID	NAMP	0.313
175-194	TGDLVRVTQIINGGQNGIDD	NAMP	0.23
176-195	GDLVRVTQIINGGQNGIDDR	AMP	0.625
177-196	DLVRVTQIINGGQNGIDDRR	NAMP	0.484
178-197	LVRVTQIINGGQNGIDDRRA	AMP	0.748
179-198	VRVTQIINGGQNGIDDRRAR	AMP	0.605
180-199	RVTQIINGGQNGIDDRRARY	AMP	0.494
181-200	VTQIINGGQNGIDDRRARYI	AMP	0.525
182-201	TQIINGGQNGIDDRRARYIT	NAMP	0.25
183-202	QIINGGQNGIDDRRARYITA	NAMP	0.425
184-203	IINGGQNGIDDRRARYITAS	NAMP	0.193
185-204	INGGQNGIDDRRARYITASK	NAMP	0.136
186-205	NGGQNGIDDRRARYITASKV	NAMP	0.165
187-206	GGQNGIDDRRARYITASKVL	NAMP	0.418
188-207	GQNGIDDRRARYITASKVLA	NAMP	0.468
189-208	QNGIDDRRARYITASKVLAV	NAMP	0.348

## Sheet: Supplementary Table 5
Random Forest (RF) Classifier
Helix Position	Sequence	Class	AMP Probability
1-20	MDINQFRRAAGITEQLAARW	NAMP	0.294
2-21	DINQFRRAAGITEQLAARWY	AMP	0.534
3-22	INQFRRAAGITEQLAARWYP	AMP	0.757
4-23	NQFRRAAGITEQLAARWYPH	AMP	0.603
5-24	QFRRAAGITEQLAARWYPHI	AMP	0.713
6-25	FRRAAGITEQLAARWYPHIT	AMP	0.57
7-26	RRAAGITEQLAARWYPHITA	NAMP	0.497
8-27	RAAGITEQLAARWYPHITAA	NAMP	0.377
9-28	AAGITEQLAARWYPHITAAM	NAMP	0.301
10-29	AGITEQLAARWYPHITAAMN	NAMP	0.286
11-30	GITEQLAARWYPHITAAMNE	NAMP	0.105
12-31	ITEQLAARWYPHITAAMNEF	NAMP	0.033
13-32	TEQLAARWYPHITAAMNEFG	NAMP	0.081
14-33	EQLAARWYPHITAAMNEFGI	NAMP	0.091
15-34	QLAARWYPHITAAMNEFGIT	NAMP	0.134
16-35	LAARWYPHITAAMNEFGITK	NAMP	0.124
17-36	AARWYPHITAAMNEFGITKP	NAMP	0.123
18-37	ARWYPHITAAMNEFGITKPD	NAMP	0.037
19-38	RWYPHITAAMNEFGITKPDD	NAMP	0.002
20-39	WYPHITAAMNEFGITKPDDQ	NAMP	0.019
21-40	YPHITAAMNEFGITKPDDQA	NAMP	0.009
22-41	PHITAAMNEFGITKPDDQAM	NAMP	0.02
23-42	HITAAMNEFGITKPDDQAMF	NAMP	0.003
24-43	ITAAMNEFGITKPDDQAMFI	NAMP	0.051
25-44	TAAMNEFGITKPDDQAMFIA	NAMP	0.114
26-45	AAMNEFGITKPDDQAMFIAQ	NAMP	0.081
27-46	AMNEFGITKPDDQAMFIAQV	NAMP	0.046
28-47	MNEFGITKPDDQAMFIAQVG	NAMP	0.004
29-48	NEFGITKPDDQAMFIAQVGH	NAMP	0.055
30-49	EFGITKPDDQAMFIAQVGHE	NAMP	0.035
31-50	FGITKPDDQAMFIAQVGHES	NAMP	0.063
32-51	GITKPDDQAMFIAQVGHESG	NAMP	0.081
33-52	ITKPDDQAMFIAQVGHESGG	NAMP	0.035
34-53	TKPDDQAMFIAQVGHESGGF	NAMP	0.088
35-54	KPDDQAMFIAQVGHESGGFT	NAMP	0.057
36-55	PDDQAMFIAQVGHESGGFTR	NAMP	0.105
37-56	DDQAMFIAQVGHESGGFTRL	NAMP	0.086
38-57	DQAMFIAQVGHESGGFTRLQ	NAMP	0.099
39-58	QAMFIAQVGHESGGFTRLQE	NAMP	0.07
40-59	AMFIAQVGHESGGFTRLQEN	NAMP	0.048
41-60	MFIAQVGHESGGFTRLQENF	NAMP	0.002
42-61	FIAQVGHESGGFTRLQENFN	NAMP	0.103
43-62	IAQVGHESGGFTRLQENFNY	NAMP	0.09
44-63	AQVGHESGGFTRLQENFNYS	NAMP	0.086
45-64	QVGHESGGFTRLQENFNYSV	NAMP	0.04
46-65	VGHESGGFTRLQENFNYSVN	NAMP	0.074
47-66	GHESGGFTRLQENFNYSVNG	NAMP	0.09
48-67	HESGGFTRLQENFNYSVNGL	NAMP	0.041
49-68	ESGGFTRLQENFNYSVNGLS	NAMP	0.129
50-69	SGGFTRLQENFNYSVNGLSG	NAMP	0.098
51-70	GGFTRLQENFNYSVNGLSGF	NAMP	0.266
52-71	GFTRLQENFNYSVNGLSGFI	NAMP	0.299
53-72	FTRLQENFNYSVNGLSGFIR	NAMP	0.37
54-73	TRLQENFNYSVNGLSGFIRA	NAMP	0.179
55-74	RLQENFNYSVNGLSGFIRAG	NAMP	0.368
56-75	LQENFNYSVNGLSGFIRAGR	AMP	0.547
57-76	QENFNYSVNGLSGFIRAGRI	NAMP	0.451
58-77	ENFNYSVNGLSGFIRAGRIT	AMP	0.506
59-78	NFNYSVNGLSGFIRAGRITP	AMP	0.804
60-79	FNYSVNGLSGFIRAGRITPD	AMP	0.618
61-80	NYSVNGLSGFIRAGRITPDQ	NAMP	0.381
62-81	YSVNGLSGFIRAGRITPDQA	NAMP	0.464
63-82	SVNGLSGFIRAGRITPDQAN	NAMP	0.411
64-83	VNGLSGFIRAGRITPDQANA	AMP	0.63
65-84	NGLSGFIRAGRITPDQANAL	AMP	0.551
66-85	GLSGFIRAGRITPDQANALG	AMP	0.689
67-86	LSGFIRAGRITPDQANALGR	AMP	0.783
68-87	SGFIRAGRITPDQANALGRK	AMP	0.692
69-88	GFIRAGRITPDQANALGRKT	AMP	0.775
70-89	FIRAGRITPDQANALGRKTY	AMP	0.732
71-90	IRAGRITPDQANALGRKTYE	NAMP	0.426
72-91	RAGRITPDQANALGRKTYEK	NAMP	0.439
73-92	AGRITPDQANALGRKTYEKS	NAMP	0.335
74-93	GRITPDQANALGRKTYEKSL	NAMP	0.319
75-94	RITPDQANALGRKTYEKSLP	NAMP	0.091
76-95	ITPDQANALGRKTYEKSLPL	NAMP	0.116
77-96	TPDQANALGRKTYEKSLPLE	NAMP	0.055
78-97	PDQANALGRKTYEKSLPLER	NAMP	0.065
79-98	DQANALGRKTYEKSLPLERQ	NAMP	0.121
80-99	QANALGRKTYEKSLPLERQR	NAMP	0.343
81-100	ANALGRKTYEKSLPLERQRA	NAMP	0.41
82-101	NALGRKTYEKSLPLERQRAI	NAMP	0.366
83-102	ALGRKTYEKSLPLERQRAIA	NAMP	0.447
84-103	LGRKTYEKSLPLERQRAIAN	NAMP	0.38
85-104	GRKTYEKSLPLERQRAIANL	NAMP	0.408
86-105	RKTYEKSLPLERQRAIANLV	NAMP	0.375
87-106	KTYEKSLPLERQRAIANLVY	NAMP	0.286
88-107	TYEKSLPLERQRAIANLVYS	NAMP	0.213
89-108	YEKSLPLERQRAIANLVYSK	NAMP	0.26
90-109	EKSLPLERQRAIANLVYSKR	NAMP	0.393
91-110	KSLPLERQRAIANLVYSKRM	NAMP	0.478
92-111	SLPLERQRAIANLVYSKRMG	NAMP	0.348
93-112	LPLERQRAIANLVYSKRMGN	NAMP	0.486
94-113	PLERQRAIANLVYSKRMGNG	NAMP	0.3
95-114	LERQRAIANLVYSKRMGNGP	AMP	0.519
96-115	ERQRAIANLVYSKRMGNGPG	NAMP	0.381
97-116	RQRAIANLVYSKRMGNGPGD	NAMP	0.39
98-117	QRAIANLVYSKRMGNGPGDG	NAMP	0.412
99-118	RAIANLVYSKRMGNGPGDGW	AMP	0.666
100-119	AIANLVYSKRMGNGPGDGWN	NAMP	0.471
101-120	IANLVYSKRMGNGPGDGWNY	NAMP	0.406
102-121	ANLVYSKRMGNGPGDGWNYR	NAMP	0.489
103-122	NLVYSKRMGNGPGDGWNYRG	NAMP	0.437
104-123	LVYSKRMGNGPGDGWNYRGR	AMP	0.554
105-124	VYSKRMGNGPGDGWNYRGRG	NAMP	0.487
106-125	YSKRMGNGPGDGWNYRGRGL	NAMP	0.363
107-126	SKRMGNGPGDGWNYRGRGLI	NAMP	0.368
108-127	KRMGNGPGDGWNYRGRGLIQ	NAMP	0.421
109-128	RMGNGPGDGWNYRGRGLIQI	AMP	0.518
110-129	MGNGPGDGWNYRGRGLIQIT	NAMP	0.19
111-130	GNGPGDGWNYRGRGLIQITG	NAMP	0.467
112-131	NGPGDGWNYRGRGLIQITGL	NAMP	0.397
113-132	GPGDGWNYRGRGLIQITGLN	NAMP	0.453
114-133	PGDGWNYRGRGLIQITGLNN	NAMP	0.41
115-134	GDGWNYRGRGLIQITGLNNY	NAMP	0.475
116-135	DGWNYRGRGLIQITGLNNYR	AMP	0.647
117-136	GWNYRGRGLIQITGLNNYRD	AMP	0.675
118-137	WNYRGRGLIQITGLNNYRDC	AMP	0.686
119-138	NYRGRGLIQITGLNNYRDCG	AMP	0.509
120-139	YRGRGLIQITGLNNYRDCGN	NAMP	0.44
121-140	RGRGLIQITGLNNYRDCGNG	NAMP	0.436
122-141	GRGLIQITGLNNYRDCGNGL	AMP	0.522
123-142	RGLIQITGLNNYRDCGNGLK	AMP	0.772
124-143	GLIQITGLNNYRDCGNGLKV	AMP	0.819
125-144	LIQITGLNNYRDCGNGLKVD	AMP	0.642
126-145	IQITGLNNYRDCGNGLKVDL	AMP	0.652
127-146	QITGLNNYRDCGNGLKVDLV	NAMP	0.495
128-147	ITGLNNYRDCGNGLKVDLVQ	AMP	0.599
129-148	TGLNNYRDCGNGLKVDLVQN	NAMP	0.24
130-149	GLNNYRDCGNGLKVDLVQNP	NAMP	0.291
131-150	LNNYRDCGNGLKVDLVQNPE	NAMP	0.166
132-151	NNYRDCGNGLKVDLVQNPEL	NAMP	0.122
133-152	NYRDCGNGLKVDLVQNPELL	NAMP	0.14
134-153	YRDCGNGLKVDLVQNPELLA	NAMP	0.147
135-154	RDCGNGLKVDLVQNPELLAQ	NAMP	0.224
136-155	DCGNGLKVDLVQNPELLAQD	NAMP	0.341
137-156	CGNGLKVDLVQNPELLAQDE	NAMP	0.405
138-157	GNGLKVDLVQNPELLAQDEY	NAMP	0.344
139-158	NGLKVDLVQNPELLAQDEYA	NAMP	0.292
140-159	GLKVDLVQNPELLAQDEYAA	NAMP	0.365
141-160	LKVDLVQNPELLAQDEYAAR	NAMP	0.315
142-161	KVDLVQNPELLAQDEYAARS	NAMP	0.124
143-162	VDLVQNPELLAQDEYAARSA	NAMP	0.445
144-163	DLVQNPELLAQDEYAARSAA	NAMP	0.268
145-164	LVQNPELLAQDEYAARSAAW	NAMP	0.342
146-165	VQNPELLAQDEYAARSAAWF	NAMP	0.202
147-166	QNPELLAQDEYAARSAAWFF	NAMP	0.129
148-167	NPELLAQDEYAARSAAWFFA	NAMP	0.178
149-168	PELLAQDEYAARSAAWFFAT	NAMP	0.13
150-169	ELLAQDEYAARSAAWFFATK	NAMP	0.223
151-170	LLAQDEYAARSAAWFFATKG	AMP	0.545
152-171	LAQDEYAARSAAWFFATKGC	AMP	0.541
153-172	AQDEYAARSAAWFFATKGCM	NAMP	0.443
154-173	QDEYAARSAAWFFATKGCMK	NAMP	0.457
155-174	DEYAARSAAWFFATKGCMKY	NAMP	0.488
156-175	EYAARSAAWFFATKGCMKYT	AMP	0.633
157-176	YAARSAAWFFATKGCMKYTG	AMP	0.561
158-177	AARSAAWFFATKGCMKYTGD	AMP	0.643
159-178	ARSAAWFFATKGCMKYTGDL	AMP	0.651
160-179	RSAAWFFATKGCMKYTGDLV	AMP	0.624
161-180	SAAWFFATKGCMKYTGDLVR	NAMP	0.493
162-181	AAWFFATKGCMKYTGDLVRV	AMP	0.742
163-182	AWFFATKGCMKYTGDLVRVT	NAMP	0.483
164-183	WFFATKGCMKYTGDLVRVTQ	NAMP	0.305
165-184	FFATKGCMKYTGDLVRVTQI	NAMP	0.379
166-185	FATKGCMKYTGDLVRVTQII	AMP	0.788
167-186	ATKGCMKYTGDLVRVTQIIN	AMP	0.621
168-187	TKGCMKYTGDLVRVTQIING	NAMP	0.443
169-188	KGCMKYTGDLVRVTQIINGG	AMP	0.796
170-189	GCMKYTGDLVRVTQIINGGQ	AMP	0.661
171-190	CMKYTGDLVRVTQIINGGQN	AMP	0.501
172-191	MKYTGDLVRVTQIINGGQNG	NAMP	0.122
173-192	KYTGDLVRVTQIINGGQNGI	NAMP	0.392
174-193	YTGDLVRVTQIINGGQNGID	NAMP	0.339
175-194	TGDLVRVTQIINGGQNGIDD	NAMP	0.342
176-195	GDLVRVTQIINGGQNGIDDR	NAMP	0.378
177-196	DLVRVTQIINGGQNGIDDRR	NAMP	0.293
178-197	LVRVTQIINGGQNGIDDRRA	NAMP	0.486
179-198	VRVTQIINGGQNGIDDRRAR	NAMP	0.399
180-199	RVTQIINGGQNGIDDRRARY	NAMP	0.4
181-200	VTQIINGGQNGIDDRRARYI	AMP	0.527
182-201	TQIINGGQNGIDDRRARYIT	NAMP	0.286
183-202	QIINGGQNGIDDRRARYITA	NAMP	0.356
184-203	IINGGQNGIDDRRARYITAS	AMP	0.513
185-204	INGGQNGIDDRRARYITASK	NAMP	0.466
186-205	NGGQNGIDDRRARYITASKV	NAMP	0.311
187-206	GGQNGIDDRRARYITASKVL	NAMP	0.457
188-207	GQNGIDDRRARYITASKVLA	NAMP	0.493
189-208	QNGIDDRRARYITASKVLAV	AMP	0.579

## Sheet: Supplementary Table 6
Discriminant Analysis (DA) classifier
Helix Position	Sequence	Class	AMP Probability
1-20	MDINQFRRAAGITEQLAARW	NAMP	0.107
2-21	DINQFRRAAGITEQLAARWY	AMP	0.691
3-22	INQFRRAAGITEQLAARWYP	AMP	0.74
4-23	NQFRRAAGITEQLAARWYPH	NAMP	0.343
5-24	QFRRAAGITEQLAARWYPHI	NAMP	0.463
6-25	FRRAAGITEQLAARWYPHIT	NAMP	0.435
7-26	RRAAGITEQLAARWYPHITA	NAMP	0.456
8-27	RAAGITEQLAARWYPHITAA	AMP	0.507
9-28	AAGITEQLAARWYPHITAAM	NAMP	0.12
10-29	AGITEQLAARWYPHITAAMN	NAMP	0.112
11-30	GITEQLAARWYPHITAAMNE	NAMP	0.029
12-31	ITEQLAARWYPHITAAMNEF	NAMP	0.006
13-32	TEQLAARWYPHITAAMNEFG	NAMP	0.002
14-33	EQLAARWYPHITAAMNEFGI	NAMP	0.006
15-34	QLAARWYPHITAAMNEFGIT	NAMP	0.013
16-35	LAARWYPHITAAMNEFGITK	NAMP	0.029
17-36	AARWYPHITAAMNEFGITKP	NAMP	0.028
18-37	ARWYPHITAAMNEFGITKPD	NAMP	0.008
19-38	RWYPHITAAMNEFGITKPDD	NAMP	0.025
20-39	WYPHITAAMNEFGITKPDDQ	NAMP	0.077
21-40	YPHITAAMNEFGITKPDDQA	NAMP	0.038
22-41	PHITAAMNEFGITKPDDQAM	NAMP	0.071
23-42	HITAAMNEFGITKPDDQAMF	NAMP	0.071
24-43	ITAAMNEFGITKPDDQAMFI	NAMP	0.197
25-44	TAAMNEFGITKPDDQAMFIA	NAMP	0.123
26-45	AAMNEFGITKPDDQAMFIAQ	NAMP	0.184
27-46	AMNEFGITKPDDQAMFIAQV	NAMP	0.11
28-47	MNEFGITKPDDQAMFIAQVG	NAMP	0.036
29-48	NEFGITKPDDQAMFIAQVGH	NAMP	0.163
30-49	EFGITKPDDQAMFIAQVGHE	NAMP	0.087
31-50	FGITKPDDQAMFIAQVGHES	NAMP	0.266
32-51	GITKPDDQAMFIAQVGHESG	NAMP	0.087
33-52	ITKPDDQAMFIAQVGHESGG	NAMP	0.048
34-53	TKPDDQAMFIAQVGHESGGF	NAMP	0.02
35-54	KPDDQAMFIAQVGHESGGFT	NAMP	0.023
36-55	PDDQAMFIAQVGHESGGFTR	NAMP	0.01
37-56	DDQAMFIAQVGHESGGFTRL	NAMP	0.035
38-57	DQAMFIAQVGHESGGFTRLQ	NAMP	0.048
39-58	QAMFIAQVGHESGGFTRLQE	NAMP	0.02
40-59	AMFIAQVGHESGGFTRLQEN	NAMP	0.016
41-60	MFIAQVGHESGGFTRLQENF	NAMP	0.006
42-61	FIAQVGHESGGFTRLQENFN	NAMP	0.119
43-62	IAQVGHESGGFTRLQENFNY	NAMP	0.039
44-63	AQVGHESGGFTRLQENFNYS	NAMP	0.006
45-64	QVGHESGGFTRLQENFNYSV	NAMP	0.005
46-65	VGHESGGFTRLQENFNYSVN	NAMP	0.014
47-66	GHESGGFTRLQENFNYSVNG	NAMP	0.007
48-67	HESGGFTRLQENFNYSVNGL	NAMP	0.001
49-68	ESGGFTRLQENFNYSVNGLS	NAMP	0.002
50-69	SGGFTRLQENFNYSVNGLSG	NAMP	0.031
51-70	GGFTRLQENFNYSVNGLSGF	NAMP	0.329
52-71	GFTRLQENFNYSVNGLSGFI	NAMP	0.333
53-72	FTRLQENFNYSVNGLSGFIR	NAMP	0.245
54-73	TRLQENFNYSVNGLSGFIRA	NAMP	0.113
55-74	RLQENFNYSVNGLSGFIRAG	AMP	0.598
56-75	LQENFNYSVNGLSGFIRAGR	AMP	0.596
57-76	QENFNYSVNGLSGFIRAGRI	AMP	0.569
58-77	ENFNYSVNGLSGFIRAGRIT	AMP	0.639
59-78	NFNYSVNGLSGFIRAGRITP	AMP	0.912
60-79	FNYSVNGLSGFIRAGRITPD	AMP	0.693
61-80	NYSVNGLSGFIRAGRITPDQ	NAMP	0.362
62-81	YSVNGLSGFIRAGRITPDQA	NAMP	0.396
63-82	SVNGLSGFIRAGRITPDQAN	AMP	0.6
64-83	VNGLSGFIRAGRITPDQANA	AMP	0.93
65-84	NGLSGFIRAGRITPDQANAL	AMP	0.934
66-85	GLSGFIRAGRITPDQANALG	AMP	0.96
67-86	LSGFIRAGRITPDQANALGR	AMP	0.929
68-87	SGFIRAGRITPDQANALGRK	AMP	0.875
69-88	GFIRAGRITPDQANALGRKT	AMP	0.958
70-89	FIRAGRITPDQANALGRKTY	AMP	0.908
71-90	IRAGRITPDQANALGRKTYE	NAMP	0.199
72-91	RAGRITPDQANALGRKTYEK	NAMP	0.172
73-92	AGRITPDQANALGRKTYEKS	NAMP	0.105
74-93	GRITPDQANALGRKTYEKSL	NAMP	0.093
75-94	RITPDQANALGRKTYEKSLP	NAMP	0.058
76-95	ITPDQANALGRKTYEKSLPL	NAMP	0.067
77-96	TPDQANALGRKTYEKSLPLE	NAMP	0.001
78-97	PDQANALGRKTYEKSLPLER	NAMP	0.003
79-98	DQANALGRKTYEKSLPLERQ	NAMP	0.005
80-99	QANALGRKTYEKSLPLERQR	NAMP	0.032
81-100	ANALGRKTYEKSLPLERQRA	NAMP	0.058
82-101	NALGRKTYEKSLPLERQRAI	NAMP	0.213
83-102	ALGRKTYEKSLPLERQRAIA	NAMP	0.172
84-103	LGRKTYEKSLPLERQRAIAN	NAMP	0.172
85-104	GRKTYEKSLPLERQRAIANL	NAMP	0.201
86-105	RKTYEKSLPLERQRAIANLV	NAMP	0.119
87-106	KTYEKSLPLERQRAIANLVY	NAMP	0.056
88-107	TYEKSLPLERQRAIANLVYS	NAMP	0.046
89-108	YEKSLPLERQRAIANLVYSK	NAMP	0.108
90-109	EKSLPLERQRAIANLVYSKR	NAMP	0.347
91-110	KSLPLERQRAIANLVYSKRM	NAMP	0.139
92-111	SLPLERQRAIANLVYSKRMG	NAMP	0.14
93-112	LPLERQRAIANLVYSKRMGN	NAMP	0.205
94-113	PLERQRAIANLVYSKRMGNG	NAMP	0.149
95-114	LERQRAIANLVYSKRMGNGP	NAMP	0.255
96-115	ERQRAIANLVYSKRMGNGPG	NAMP	0.105
97-116	RQRAIANLVYSKRMGNGPGD	NAMP	0.088
98-117	QRAIANLVYSKRMGNGPGDG	NAMP	0.069
99-118	RAIANLVYSKRMGNGPGDGW	NAMP	0.23
100-119	AIANLVYSKRMGNGPGDGWN	NAMP	0.164
101-120	IANLVYSKRMGNGPGDGWNY	NAMP	0.082
102-121	ANLVYSKRMGNGPGDGWNYR	NAMP	0.088
103-122	NLVYSKRMGNGPGDGWNYRG	NAMP	0.137
104-123	LVYSKRMGNGPGDGWNYRGR	NAMP	0.134
105-124	VYSKRMGNGPGDGWNYRGRG	NAMP	0.162
106-125	YSKRMGNGPGDGWNYRGRGL	NAMP	0.029
107-126	SKRMGNGPGDGWNYRGRGLI	NAMP	0.057
108-127	KRMGNGPGDGWNYRGRGLIQ	NAMP	0.177
109-128	RMGNGPGDGWNYRGRGLIQI	NAMP	0.205
110-129	MGNGPGDGWNYRGRGLIQIT	NAMP	0.072
111-130	GNGPGDGWNYRGRGLIQITG	AMP	0.819
112-131	NGPGDGWNYRGRGLIQITGL	AMP	0.799
113-132	GPGDGWNYRGRGLIQITGLN	AMP	0.775
114-133	PGDGWNYRGRGLIQITGLNN	NAMP	0.481
115-134	GDGWNYRGRGLIQITGLNNY	AMP	0.629
116-135	DGWNYRGRGLIQITGLNNYR	AMP	0.723
117-136	GWNYRGRGLIQITGLNNYRD	AMP	0.545
118-137	WNYRGRGLIQITGLNNYRDC	NAMP	0.234
119-138	NYRGRGLIQITGLNNYRDCG	NAMP	0.204
120-139	YRGRGLIQITGLNNYRDCGN	NAMP	0.062
121-140	RGRGLIQITGLNNYRDCGNG	NAMP	0.287
122-141	GRGLIQITGLNNYRDCGNGL	NAMP	0.488
123-142	RGLIQITGLNNYRDCGNGLK	NAMP	0.368
124-143	GLIQITGLNNYRDCGNGLKV	AMP	0.658
125-144	LIQITGLNNYRDCGNGLKVD	NAMP	0.199
126-145	IQITGLNNYRDCGNGLKVDL	NAMP	0.304
127-146	QITGLNNYRDCGNGLKVDLV	NAMP	0.1
128-147	ITGLNNYRDCGNGLKVDLVQ	NAMP	0.143
129-148	TGLNNYRDCGNGLKVDLVQN	NAMP	0.048
130-149	GLNNYRDCGNGLKVDLVQNP	NAMP	0.094
131-150	LNNYRDCGNGLKVDLVQNPE	NAMP	0.021
132-151	NNYRDCGNGLKVDLVQNPEL	NAMP	0.012
133-152	NYRDCGNGLKVDLVQNPELL	NAMP	0.011
134-153	YRDCGNGLKVDLVQNPELLA	NAMP	0.003
135-154	RDCGNGLKVDLVQNPELLAQ	NAMP	0.029
136-155	DCGNGLKVDLVQNPELLAQD	NAMP	0.37
137-156	CGNGLKVDLVQNPELLAQDE	NAMP	0.248
138-157	GNGLKVDLVQNPELLAQDEY	NAMP	0.273
139-158	NGLKVDLVQNPELLAQDEYA	NAMP	0.255
140-159	GLKVDLVQNPELLAQDEYAA	NAMP	0.229
141-160	LKVDLVQNPELLAQDEYAAR	NAMP	0.018
142-161	KVDLVQNPELLAQDEYAARS	NAMP	0.011
143-162	VDLVQNPELLAQDEYAARSA	NAMP	0.048
144-163	DLVQNPELLAQDEYAARSAA	NAMP	0.025
145-164	LVQNPELLAQDEYAARSAAW	NAMP	0.031
146-165	VQNPELLAQDEYAARSAAWF	NAMP	0.032
147-166	QNPELLAQDEYAARSAAWFF	NAMP	0.005
148-167	NPELLAQDEYAARSAAWFFA	NAMP	0.02
149-168	PELLAQDEYAARSAAWFFAT	NAMP	0.007
150-169	ELLAQDEYAARSAAWFFATK	NAMP	0.029
151-170	LLAQDEYAARSAAWFFATKG	NAMP	0.269
152-171	LAQDEYAARSAAWFFATKGC	NAMP	0.255
153-172	AQDEYAARSAAWFFATKGCM	NAMP	0.058
154-173	QDEYAARSAAWFFATKGCMK	NAMP	0.035
155-174	DEYAARSAAWFFATKGCMKY	NAMP	0.08
156-175	EYAARSAAWFFATKGCMKYT	NAMP	0.069
157-176	YAARSAAWFFATKGCMKYTG	NAMP	0.274
158-177	AARSAAWFFATKGCMKYTGD	NAMP	0.154
159-178	ARSAAWFFATKGCMKYTGDL	NAMP	0.053
160-179	RSAAWFFATKGCMKYTGDLV	NAMP	0.018
161-180	SAAWFFATKGCMKYTGDLVR	NAMP	0.021
162-181	AAWFFATKGCMKYTGDLVRV	NAMP	0.039
163-182	AWFFATKGCMKYTGDLVRVT	NAMP	0.015
164-183	WFFATKGCMKYTGDLVRVTQ	NAMP	0.023
165-184	FFATKGCMKYTGDLVRVTQI	NAMP	0.054
166-185	FATKGCMKYTGDLVRVTQII	NAMP	0.149
167-186	ATKGCMKYTGDLVRVTQIIN	NAMP	0.043
168-187	TKGCMKYTGDLVRVTQIING	NAMP	0.013
169-188	KGCMKYTGDLVRVTQIINGG	NAMP	0.082
170-189	GCMKYTGDLVRVTQIINGGQ	NAMP	0.12
171-190	CMKYTGDLVRVTQIINGGQN	NAMP	0.034
172-191	MKYTGDLVRVTQIINGGQNG	NAMP	0.006
173-192	KYTGDLVRVTQIINGGQNGI	NAMP	0.36
174-193	YTGDLVRVTQIINGGQNGID	NAMP	0.114
175-194	TGDLVRVTQIINGGQNGIDD	NAMP	0.143
176-195	GDLVRVTQIINGGQNGIDDR	AMP	0.584
177-196	DLVRVTQIINGGQNGIDDRR	AMP	0.517
178-197	LVRVTQIINGGQNGIDDRRA	AMP	0.746
179-198	VRVTQIINGGQNGIDDRRAR	AMP	0.621
180-199	RVTQIINGGQNGIDDRRARY	NAMP	0.419
181-200	VTQIINGGQNGIDDRRARYI	AMP	0.596
182-201	TQIINGGQNGIDDRRARYIT	NAMP	0.137
183-202	QIINGGQNGIDDRRARYITA	NAMP	0.487
184-203	IINGGQNGIDDRRARYITAS	AMP	0.754
185-204	INGGQNGIDDRRARYITASK	AMP	0.616
186-205	NGGQNGIDDRRARYITASKV	AMP	0.537
187-206	GGQNGIDDRRARYITASKVL	AMP	0.801
188-207	GQNGIDDRRARYITASKVLA	AMP	0.833
189-208	QNGIDDRRARYITASKVLAV	AMP	0.694

## Sheet: Supplementary Table 7
Artificial Neural Network (ANN) classifier
Helix Position	Sequence	Class
1-20	MDINQFRRAAGITEQLAARW	NAMP
2-21	DINQFRRAAGITEQLAARWY	AMP
3-22	INQFRRAAGITEQLAARWYP	AMP
4-23	NQFRRAAGITEQLAARWYPH	NAMP
5-24	QFRRAAGITEQLAARWYPHI	NAMP
6-25	FRRAAGITEQLAARWYPHIT	NAMP
7-26	RRAAGITEQLAARWYPHITA	NAMP
8-27	RAAGITEQLAARWYPHITAA	NAMP
9-28	AAGITEQLAARWYPHITAAM	NAMP
10-29	AGITEQLAARWYPHITAAMN	NAMP
11-30	GITEQLAARWYPHITAAMNE	NAMP
12-31	ITEQLAARWYPHITAAMNEF	NAMP
13-32	TEQLAARWYPHITAAMNEFG	NAMP
14-33	EQLAARWYPHITAAMNEFGI	NAMP
15-34	QLAARWYPHITAAMNEFGIT	NAMP
16-35	LAARWYPHITAAMNEFGITK	NAMP
17-36	AARWYPHITAAMNEFGITKP	NAMP
18-37	ARWYPHITAAMNEFGITKPD	NAMP
19-38	RWYPHITAAMNEFGITKPDD	NAMP
20-39	WYPHITAAMNEFGITKPDDQ	NAMP
21-40	YPHITAAMNEFGITKPDDQA	NAMP
22-41	PHITAAMNEFGITKPDDQAM	NAMP
23-42	HITAAMNEFGITKPDDQAMF	NAMP
24-43	ITAAMNEFGITKPDDQAMFI	NAMP
25-44	TAAMNEFGITKPDDQAMFIA	NAMP
26-45	AAMNEFGITKPDDQAMFIAQ	NAMP
27-46	AMNEFGITKPDDQAMFIAQV	NAMP
28-47	MNEFGITKPDDQAMFIAQVG	NAMP
29-48	NEFGITKPDDQAMFIAQVGH	NAMP
30-49	EFGITKPDDQAMFIAQVGHE	NAMP
31-50	FGITKPDDQAMFIAQVGHES	NAMP
32-51	GITKPDDQAMFIAQVGHESG	NAMP
33-52	ITKPDDQAMFIAQVGHESGG	NAMP
34-53	TKPDDQAMFIAQVGHESGGF	NAMP
35-54	KPDDQAMFIAQVGHESGGFT	NAMP
36-55	PDDQAMFIAQVGHESGGFTR	NAMP
37-56	DDQAMFIAQVGHESGGFTRL	NAMP
38-57	DQAMFIAQVGHESGGFTRLQ	NAMP
39-58	QAMFIAQVGHESGGFTRLQE	NAMP
40-59	AMFIAQVGHESGGFTRLQEN	NAMP
41-60	MFIAQVGHESGGFTRLQENF	NAMP
42-61	FIAQVGHESGGFTRLQENFN	NAMP
43-62	IAQVGHESGGFTRLQENFNY	NAMP
44-63	AQVGHESGGFTRLQENFNYS	NAMP
45-64	QVGHESGGFTRLQENFNYSV	NAMP
46-65	VGHESGGFTRLQENFNYSVN	NAMP
47-66	GHESGGFTRLQENFNYSVNG	NAMP
48-67	HESGGFTRLQENFNYSVNGL	NAMP
49-68	ESGGFTRLQENFNYSVNGLS	NAMP
50-69	SGGFTRLQENFNYSVNGLSG	NAMP
51-70	GGFTRLQENFNYSVNGLSGF	NAMP
52-71	GFTRLQENFNYSVNGLSGFI	NAMP
53-72	FTRLQENFNYSVNGLSGFIR	NAMP
54-73	TRLQENFNYSVNGLSGFIRA	NAMP
55-74	RLQENFNYSVNGLSGFIRAG	NAMP
56-75	LQENFNYSVNGLSGFIRAGR	AMP
57-76	QENFNYSVNGLSGFIRAGRI	AMP
58-77	ENFNYSVNGLSGFIRAGRIT	AMP
59-78	NFNYSVNGLSGFIRAGRITP	AMP
60-79	FNYSVNGLSGFIRAGRITPD	NAMP
61-80	NYSVNGLSGFIRAGRITPDQ	NAMP
62-81	YSVNGLSGFIRAGRITPDQA	NAMP
63-82	SVNGLSGFIRAGRITPDQAN	NAMP
64-83	VNGLSGFIRAGRITPDQANA	NAMP
65-84	NGLSGFIRAGRITPDQANAL	AMP
66-85	GLSGFIRAGRITPDQANALG	AMP
67-86	LSGFIRAGRITPDQANALGR	AMP
68-87	SGFIRAGRITPDQANALGRK	AMP
69-88	GFIRAGRITPDQANALGRKT	AMP
70-89	FIRAGRITPDQANALGRKTY	AMP
71-90	IRAGRITPDQANALGRKTYE	NAMP
72-91	RAGRITPDQANALGRKTYEK	NAMP
73-92	AGRITPDQANALGRKTYEKS	NAMP
74-93	GRITPDQANALGRKTYEKSL	NAMP
75-94	RITPDQANALGRKTYEKSLP	NAMP
76-95	ITPDQANALGRKTYEKSLPL	NAMP
77-96	TPDQANALGRKTYEKSLPLE	NAMP
78-97	PDQANALGRKTYEKSLPLER	NAMP
79-98	DQANALGRKTYEKSLPLERQ	NAMP
80-99	QANALGRKTYEKSLPLERQR	NAMP
81-100	ANALGRKTYEKSLPLERQRA	NAMP
82-101	NALGRKTYEKSLPLERQRAI	NAMP
83-102	ALGRKTYEKSLPLERQRAIA	NAMP
84-103	LGRKTYEKSLPLERQRAIAN	NAMP
85-104	GRKTYEKSLPLERQRAIANL	NAMP
86-105	RKTYEKSLPLERQRAIANLV	NAMP
87-106	KTYEKSLPLERQRAIANLVY	NAMP
88-107	TYEKSLPLERQRAIANLVYS	NAMP
89-108	YEKSLPLERQRAIANLVYSK	NAMP
90-109	EKSLPLERQRAIANLVYSKR	NAMP
91-110	KSLPLERQRAIANLVYSKRM	NAMP
92-111	SLPLERQRAIANLVYSKRMG	NAMP
93-112	LPLERQRAIANLVYSKRMGN	NAMP
94-113	PLERQRAIANLVYSKRMGNG	NAMP
95-114	LERQRAIANLVYSKRMGNGP	AMP
96-115	ERQRAIANLVYSKRMGNGPG	NAMP
97-116	RQRAIANLVYSKRMGNGPGD	NAMP
98-117	QRAIANLVYSKRMGNGPGDG	NAMP
99-118	RAIANLVYSKRMGNGPGDGW	NAMP
100-119	AIANLVYSKRMGNGPGDGWN	NAMP
101-120	IANLVYSKRMGNGPGDGWNY	NAMP
102-121	ANLVYSKRMGNGPGDGWNYR	NAMP
103-122	NLVYSKRMGNGPGDGWNYRG	NAMP
104-123	LVYSKRMGNGPGDGWNYRGR	NAMP
105-124	VYSKRMGNGPGDGWNYRGRG	NAMP
106-125	YSKRMGNGPGDGWNYRGRGL	NAMP
107-126	SKRMGNGPGDGWNYRGRGLI	NAMP
108-127	KRMGNGPGDGWNYRGRGLIQ	NAMP
109-128	RMGNGPGDGWNYRGRGLIQI	NAMP
110-129	MGNGPGDGWNYRGRGLIQIT	NAMP
111-130	GNGPGDGWNYRGRGLIQITG	AMP
112-131	NGPGDGWNYRGRGLIQITGL	AMP
113-132	GPGDGWNYRGRGLIQITGLN	AMP
114-133	PGDGWNYRGRGLIQITGLNN	AMP
115-134	GDGWNYRGRGLIQITGLNNY	AMP
116-135	DGWNYRGRGLIQITGLNNYR	AMP
117-136	GWNYRGRGLIQITGLNNYRD	NAMP
118-137	WNYRGRGLIQITGLNNYRDC	NAMP
119-138	NYRGRGLIQITGLNNYRDCG	NAMP
120-139	YRGRGLIQITGLNNYRDCGN	NAMP
121-140	RGRGLIQITGLNNYRDCGNG	AMP
122-141	GRGLIQITGLNNYRDCGNGL	AMP
123-142	RGLIQITGLNNYRDCGNGLK	AMP
124-143	GLIQITGLNNYRDCGNGLKV	AMP
125-144	LIQITGLNNYRDCGNGLKVD	AMP
126-145	IQITGLNNYRDCGNGLKVDL	AMP
127-146	QITGLNNYRDCGNGLKVDLV	NAMP
128-147	ITGLNNYRDCGNGLKVDLVQ	NAMP
129-148	TGLNNYRDCGNGLKVDLVQN	NAMP
130-149	GLNNYRDCGNGLKVDLVQNP	NAMP
131-150	LNNYRDCGNGLKVDLVQNPE	NAMP
132-151	NNYRDCGNGLKVDLVQNPEL	NAMP
133-152	NYRDCGNGLKVDLVQNPELL	NAMP
134-153	YRDCGNGLKVDLVQNPELLA	NAMP
135-154	RDCGNGLKVDLVQNPELLAQ	NAMP
136-155	DCGNGLKVDLVQNPELLAQD	NAMP
137-156	CGNGLKVDLVQNPELLAQDE	NAMP
138-157	GNGLKVDLVQNPELLAQDEY	NAMP
139-158	NGLKVDLVQNPELLAQDEYA	NAMP
140-159	GLKVDLVQNPELLAQDEYAA	NAMP
141-160	LKVDLVQNPELLAQDEYAAR	NAMP
142-161	KVDLVQNPELLAQDEYAARS	NAMP
143-162	VDLVQNPELLAQDEYAARSA	NAMP
144-163	DLVQNPELLAQDEYAARSAA	NAMP
145-164	LVQNPELLAQDEYAARSAAW	NAMP
146-165	VQNPELLAQDEYAARSAAWF	NAMP
147-166	QNPELLAQDEYAARSAAWFF	NAMP
148-167	NPELLAQDEYAARSAAWFFA	NAMP
149-168	PELLAQDEYAARSAAWFFAT	NAMP
150-169	ELLAQDEYAARSAAWFFATK	NAMP
151-170	LLAQDEYAARSAAWFFATKG	AMP
152-171	LAQDEYAARSAAWFFATKGC	AMP
153-172	AQDEYAARSAAWFFATKGCM	NAMP
154-173	QDEYAARSAAWFFATKGCMK	NAMP
155-174	DEYAARSAAWFFATKGCMKY	NAMP
156-175	EYAARSAAWFFATKGCMKYT	NAMP
157-176	YAARSAAWFFATKGCMKYTG	AMP
158-177	AARSAAWFFATKGCMKYTGD	NAMP
159-178	ARSAAWFFATKGCMKYTGDL	NAMP
160-179	RSAAWFFATKGCMKYTGDLV	NAMP
161-180	SAAWFFATKGCMKYTGDLVR	NAMP
162-181	AAWFFATKGCMKYTGDLVRV	NAMP
163-182	AWFFATKGCMKYTGDLVRVT	NAMP
164-183	WFFATKGCMKYTGDLVRVTQ	NAMP
165-184	FFATKGCMKYTGDLVRVTQI	NAMP
166-185	FATKGCMKYTGDLVRVTQII	NAMP
167-186	ATKGCMKYTGDLVRVTQIIN	NAMP
168-187	TKGCMKYTGDLVRVTQIING	NAMP
169-188	KGCMKYTGDLVRVTQIINGG	NAMP
170-189	GCMKYTGDLVRVTQIINGGQ	NAMP
171-190	CMKYTGDLVRVTQIINGGQN	NAMP
172-191	MKYTGDLVRVTQIINGGQNG	NAMP
173-192	KYTGDLVRVTQIINGGQNGI	NAMP
174-193	YTGDLVRVTQIINGGQNGID	NAMP
175-194	TGDLVRVTQIINGGQNGIDD	NAMP
176-195	GDLVRVTQIINGGQNGIDDR	NAMP
177-196	DLVRVTQIINGGQNGIDDRR	NAMP
178-197	LVRVTQIINGGQNGIDDRRA	NAMP
179-198	VRVTQIINGGQNGIDDRRAR	NAMP
180-199	RVTQIINGGQNGIDDRRARY	NAMP
181-200	VTQIINGGQNGIDDRRARYI	NAMP
182-201	TQIINGGQNGIDDRRARYIT	NAMP
183-202	QIINGGQNGIDDRRARYITA	AMP
184-203	IINGGQNGIDDRRARYITAS	AMP
185-204	INGGQNGIDDRRARYITASK	AMP
186-205	NGGQNGIDDRRARYITASKV	AMP
187-206	GGQNGIDDRRARYITASKVL	AMP
188-207	GQNGIDDRRARYITASKVLA	AMP
189-208	QNGIDDRRARYITASKVLAV	NAMP

## Sheet: Supplementary Table 8
Model Comparison: Which Classifier is Most Confident?								common AMP Probalities in Classifier						Highest AMP probalitie in each classifier
Helix Position	Sequence	SVM	RF	DA				Helix Position	SVM	RF	DA			Classifier	Type	Sequence Segment	Probability	Helix Position
1-20	MDINQFRRAAGITEQLAARW	0.129	0.294	0.107				54-73	0.134	0.179	0.113			SVM	AMP	RGRGLIQITGLNNYRDCGNG	0.829	121-140
2-21	DINQFRRAAGITEQLAARWY	0.23	0.534	0.691				15-34	0.071	0.134	0.013			Random Forest	AMP	GLIQITGLNNYRDCGNGLKV	0.819	124-143
3-22	INQFRRAAGITEQLAARWYP	0.342	0.757	0.74				104-123	0.099	0.554	0.134			DA	AMP	GLSGFIRAGRITPDQANALG	0.96	66-85
4-23	NQFRRAAGITEQLAARWYPH	0.235	0.603	0.343				69-88	0.488	0.775	0.958
5-24	QFRRAAGITEQLAARWYPHI	0.321	0.713	0.463				173-192	0.613	0.488	0.08
6-25	FRRAAGITEQLAARWYPHIT	0.263	0.57	0.435				122-141	0.824	0.522	0.488
7-26	RRAAGITEQLAARWYPHITA	0.383	0.497	0.456				81-100	0.14	0.41	0.058
8-27	RAAGITEQLAARWYPHITAA	0.36	0.377	0.507				133-152	0.304	0.14	0.011
9-28	AAGITEQLAARWYPHITAAM	0.262	0.301	0.12				92-111	0.116	0.348	0.14
10-29	AGITEQLAARWYPHITAAMN	0.217	0.286	0.112				114-133	0.123	0.41	0.481
11-30	GITEQLAARWYPHITAAMNE	0.079	0.105	0.029				17-36	0.188	0.123	0.028
12-31	ITEQLAARWYPHITAAMNEF	0.047	0.033	0.006				25-44	0.204	0.114	0.123
13-32	TEQLAARWYPHITAAMNEFG	0.052	0.081	0.002				118-137	0.343	0.686	0.234
14-33	EQLAARWYPHITAAMNEFGI	0.054	0.091	0.006				80-99	0.111	0.343	0.032
15-34	QLAARWYPHITAAMNEFGIT	0.071	0.134	0.013				4-23	0.235	0.603	0.343
16-35	LAARWYPHITAAMNEFGITK	0.13	0.124	0.029				148-167	0.114	0.178	0.02
17-36	AARWYPHITAAMNEFGITKP	0.188	0.123	0.028				25-44	0.204	0.114	0.123
18-37	ARWYPHITAAMNEFGITKPD	0.053	0.037	0.008				174-193	0.313	0.339	0.114
19-38	RWYPHITAAMNEFGITKPDD	0.028	0.002	0.025
20-39	WYPHITAAMNEFGITKPDDQ	0.04	0.019	0.077
21-40	YPHITAAMNEFGITKPDDQA	0.065	0.009	0.038
22-41	PHITAAMNEFGITKPDDQAM	0.05	0.02	0.071
23-42	HITAAMNEFGITKPDDQAMF	0.058	0.003	0.071
24-43	ITAAMNEFGITKPDDQAMFI	0.227	0.051	0.197
25-44	TAAMNEFGITKPDDQAMFIA	0.204	0.114	0.123
26-45	AAMNEFGITKPDDQAMFIAQ	0.257	0.081	0.184
27-46	AMNEFGITKPDDQAMFIAQV	0.181	0.046	0.11
28-47	MNEFGITKPDDQAMFIAQVG	0.062	0.004	0.036
29-48	NEFGITKPDDQAMFIAQVGH	0.208	0.055	0.163
30-49	EFGITKPDDQAMFIAQVGHE	0.1	0.035	0.087
31-50	FGITKPDDQAMFIAQVGHES	0.191	0.063	0.266
32-51	GITKPDDQAMFIAQVGHESG	0.297	0.081	0.087
33-52	ITKPDDQAMFIAQVGHESGG	0.258	0.035	0.048
34-53	TKPDDQAMFIAQVGHESGGF	0.052	0.088	0.02
35-54	KPDDQAMFIAQVGHESGGFT	0.106	0.057	0.023
36-55	PDDQAMFIAQVGHESGGFTR	0.093	0.105	0.01
37-56	DDQAMFIAQVGHESGGFTRL	0.078	0.086	0.035
38-57	DQAMFIAQVGHESGGFTRLQ	0.179	0.099	0.048
39-58	QAMFIAQVGHESGGFTRLQE	0.108	0.07	0.02
40-59	AMFIAQVGHESGGFTRLQEN	0.101	0.048	0.016
41-60	MFIAQVGHESGGFTRLQENF	0.051	0.002	0.006
42-61	FIAQVGHESGGFTRLQENFN	0.176	0.103	0.119
43-62	IAQVGHESGGFTRLQENFNY	0.147	0.09	0.039
44-63	AQVGHESGGFTRLQENFNYS	0.159	0.086	0.006
45-64	QVGHESGGFTRLQENFNYSV	0.119	0.04	0.005
46-65	VGHESGGFTRLQENFNYSVN	0.095	0.074	0.014
47-66	GHESGGFTRLQENFNYSVNG	0.211	0.09	0.007
48-67	HESGGFTRLQENFNYSVNGL	0.195	0.041	0.001
49-68	ESGGFTRLQENFNYSVNGLS	0.164	0.129	0.002
50-69	SGGFTRLQENFNYSVNGLSG	0.091	0.098	0.031
51-70	GGFTRLQENFNYSVNGLSGF	0.164	0.266	0.329
52-71	GFTRLQENFNYSVNGLSGFI	0.188	0.299	0.333
53-72	FTRLQENFNYSVNGLSGFIR	0.097	0.37	0.245
54-73	TRLQENFNYSVNGLSGFIRA	0.134	0.179	0.113
55-74	RLQENFNYSVNGLSGFIRAG	0.484	0.368	0.598
56-75	LQENFNYSVNGLSGFIRAGR	0.271	0.547	0.596
57-76	QENFNYSVNGLSGFIRAGRI	0.466	0.451	0.569
58-77	ENFNYSVNGLSGFIRAGRIT	0.483	0.506	0.639
59-78	NFNYSVNGLSGFIRAGRITP	0.285	0.804	0.912
60-79	FNYSVNGLSGFIRAGRITPD	0.173	0.618	0.693
61-80	NYSVNGLSGFIRAGRITPDQ	0.107	0.381	0.362
62-81	YSVNGLSGFIRAGRITPDQA	0.159	0.464	0.396
63-82	SVNGLSGFIRAGRITPDQAN	0.095	0.411	0.6
64-83	VNGLSGFIRAGRITPDQANA	0.231	0.63	0.93
65-84	NGLSGFIRAGRITPDQANAL	0.262	0.551	0.934
66-85	GLSGFIRAGRITPDQANALG	0.385	0.689	0.96
67-86	LSGFIRAGRITPDQANALGR	0.253	0.783	0.929
68-87	SGFIRAGRITPDQANALGRK	0.263	0.692	0.875
69-88	GFIRAGRITPDQANALGRKT	0.488	0.775	0.958
70-89	FIRAGRITPDQANALGRKTY	0.388	0.732	0.908
71-90	IRAGRITPDQANALGRKTYE	0.091	0.426	0.199
72-91	RAGRITPDQANALGRKTYEK	0.176	0.439	0.172
73-92	AGRITPDQANALGRKTYEKS	0.179	0.335	0.105
74-93	GRITPDQANALGRKTYEKSL	0.15	0.319	0.093
75-94	RITPDQANALGRKTYEKSLP	0.099	0.091	0.058
76-95	ITPDQANALGRKTYEKSLPL	0.157	0.116	0.067
77-96	TPDQANALGRKTYEKSLPLE	0.025	0.055	0.001
78-97	PDQANALGRKTYEKSLPLER	0.063	0.065	0.003
79-98	DQANALGRKTYEKSLPLERQ	0.05	0.121	0.005
80-99	QANALGRKTYEKSLPLERQR	0.111	0.343	0.032
81-100	ANALGRKTYEKSLPLERQRA	0.14	0.41	0.058
82-101	NALGRKTYEKSLPLERQRAI	0.143	0.366	0.213
83-102	ALGRKTYEKSLPLERQRAIA	0.145	0.447	0.172
84-103	LGRKTYEKSLPLERQRAIAN	0.117	0.38	0.172
85-104	GRKTYEKSLPLERQRAIANL	0.384	0.408	0.201
86-105	RKTYEKSLPLERQRAIANLV	0.077	0.375	0.119
87-106	KTYEKSLPLERQRAIANLVY	0.07	0.286	0.056
88-107	TYEKSLPLERQRAIANLVYS	0.08	0.213	0.046
89-108	YEKSLPLERQRAIANLVYSK	0.134	0.26	0.108
90-109	EKSLPLERQRAIANLVYSKR	0.154	0.393	0.347
91-110	KSLPLERQRAIANLVYSKRM	0.186	0.478	0.139
92-111	SLPLERQRAIANLVYSKRMG	0.116	0.348	0.14
93-112	LPLERQRAIANLVYSKRMGN	0.136	0.486	0.205
94-113	PLERQRAIANLVYSKRMGNG	0.135	0.3	0.149
95-114	LERQRAIANLVYSKRMGNGP	0.455	0.519	0.255
96-115	ERQRAIANLVYSKRMGNGPG	0.379	0.381	0.105
97-116	RQRAIANLVYSKRMGNGPGD	0.144	0.39	0.088
98-117	QRAIANLVYSKRMGNGPGDG	0.225	0.412	0.069
99-118	RAIANLVYSKRMGNGPGDGW	0.393	0.666	0.23
100-119	AIANLVYSKRMGNGPGDGWN	0.422	0.471	0.164
101-120	IANLVYSKRMGNGPGDGWNY	0.284	0.406	0.082
102-121	ANLVYSKRMGNGPGDGWNYR	0.208	0.489	0.088
103-122	NLVYSKRMGNGPGDGWNYRG	0.162	0.437	0.137
104-123	LVYSKRMGNGPGDGWNYRGR	0.099	0.554	0.134
105-124	VYSKRMGNGPGDGWNYRGRG	0.097	0.487	0.162
106-125	YSKRMGNGPGDGWNYRGRGL	0.103	0.363	0.029
107-126	SKRMGNGPGDGWNYRGRGLI	0.091	0.368	0.057
108-127	KRMGNGPGDGWNYRGRGLIQ	0.195	0.421	0.177
109-128	RMGNGPGDGWNYRGRGLIQI	0.171	0.518	0.205
110-129	MGNGPGDGWNYRGRGLIQIT	0.096	0.19	0.072
111-130	GNGPGDGWNYRGRGLIQITG	0.045	0.467	0.819
112-131	NGPGDGWNYRGRGLIQITGL	0.076	0.397	0.799
113-132	GPGDGWNYRGRGLIQITGLN	0.139	0.453	0.775
114-133	PGDGWNYRGRGLIQITGLNN	0.123	0.41	0.481
115-134	GDGWNYRGRGLIQITGLNNY	0.282	0.475	0.629
116-135	DGWNYRGRGLIQITGLNNYR	0.285	0.647	0.723
117-136	GWNYRGRGLIQITGLNNYRD	0.337	0.675	0.545
118-137	WNYRGRGLIQITGLNNYRDC	0.343	0.686	0.234
119-138	NYRGRGLIQITGLNNYRDCG	0.435	0.509	0.204
120-139	YRGRGLIQITGLNNYRDCGN	0.412	0.44	0.062
121-140	RGRGLIQITGLNNYRDCGNG	0.829	0.436	0.287
122-141	GRGLIQITGLNNYRDCGNGL	0.824	0.522	0.488
123-142	RGLIQITGLNNYRDCGNGLK	0.81	0.772	0.368
157-176	GLIQITGLNNYRDCGNGLKV	0.8	0.819	0.658
178-197	LIQITGLNNYRDCGNGLKVD	0.748	0.642	0.199
124-143	IQITGLNNYRDCGNGLKVDL	0.746	0.652	0.304
127-146	QITGLNNYRDCGNGLKVDLV	0.474	0.495	0.1
128-147	ITGLNNYRDCGNGLKVDLVQ	0.369	0.599	0.143
129-148	TGLNNYRDCGNGLKVDLVQN	0.238	0.24	0.048
130-149	GLNNYRDCGNGLKVDLVQNP	0.432	0.291	0.094
131-150	LNNYRDCGNGLKVDLVQNPE	0.296	0.166	0.021
132-151	NNYRDCGNGLKVDLVQNPEL	0.272	0.122	0.012
133-152	NYRDCGNGLKVDLVQNPELL	0.304	0.14	0.011
134-153	YRDCGNGLKVDLVQNPELLA	0.276	0.147	0.003
135-154	RDCGNGLKVDLVQNPELLAQ	0.446	0.224	0.029
136-155	DCGNGLKVDLVQNPELLAQD	0.146	0.341	0.37
137-156	CGNGLKVDLVQNPELLAQDE	0.282	0.405	0.248
156-175	GNGLKVDLVQNPELLAQDEY	0.735	0.344	0.273
140-159	NGLKVDLVQNPELLAQDEYA	0.701	0.292	0.255
158-177	GLKVDLVQNPELLAQDEYAA	0.699	0.365	0.229
155-174	LKVDLVQNPELLAQDEYAAR	0.655	0.315	0.018
139-158	KVDLVQNPELLAQDEYAARS	0.653	0.124	0.011
138-157	VDLVQNPELLAQDEYAARSA	0.626	0.445	0.048
144-163	DLVQNPELLAQDEYAARSAA	0.273	0.268	0.025
145-164	LVQNPELLAQDEYAARSAAW	0.34	0.342	0.031
146-165	VQNPELLAQDEYAARSAAWF	0.28	0.202	0.032
147-166	QNPELLAQDEYAARSAAWFF	0.13	0.129	0.005
148-167	NPELLAQDEYAARSAAWFFA	0.114	0.178	0.02
149-168	PELLAQDEYAARSAAWFFAT	0.094	0.13	0.007
150-169	ELLAQDEYAARSAAWFFATK	0.118	0.223	0.029
151-170	LLAQDEYAARSAAWFFATKG	0.295	0.545	0.269
152-171	LAQDEYAARSAAWFFATKGC	0.277	0.541	0.255
176-195	AQDEYAARSAAWFFATKGCM	0.625	0.443	0.058
154-173	QDEYAARSAAWFFATKGCMK	0.465	0.457	0.035
173-192	DEYAARSAAWFFATKGCMKY	0.613	0.488	0.08
169-188	EYAARSAAWFFATKGCMKYT	0.607	0.633	0.069
179-198	YAARSAAWFFATKGCMKYTG	0.605	0.561	0.274
126-145	AARSAAWFFATKGCMKYTGD	0.599	0.643	0.154
167-186	ARSAAWFFATKGCMKYTGDL	0.586	0.651	0.053
160-179	RSAAWFFATKGCMKYTGDLV	0.385	0.624	0.018
161-180	SAAWFFATKGCMKYTGDLVR	0.377	0.493	0.021
162-181	AAWFFATKGCMKYTGDLVRV	0.564	0.742	0.039
163-182	AWFFATKGCMKYTGDLVRVT	0.433	0.483	0.015
164-183	WFFATKGCMKYTGDLVRVTQ	0.309	0.305	0.023
165-184	FFATKGCMKYTGDLVRVTQI	0.41	0.379	0.054
166-185	FATKGCMKYTGDLVRVTQII	0.478	0.788	0.149
125-144	ATKGCMKYTGDLVRVTQIIN	0.557	0.621	0.043
168-187	TKGCMKYTGDLVRVTQIING	0.272	0.443	0.013
143-162	KGCMKYTGDLVRVTQIINGG	0.546	0.796	0.082
170-189	GCMKYTGDLVRVTQIINGGQ	0.482	0.661	0.12
171-190	CMKYTGDLVRVTQIINGGQN	0.299	0.501	0.034
172-191	MKYTGDLVRVTQIINGGQNG	0.062	0.122	0.006
153-172	KYTGDLVRVTQIINGGQNGI	0.54	0.392	0.36
174-193	YTGDLVRVTQIINGGQNGID	0.313	0.339	0.114
175-194	TGDLVRVTQIINGGQNGIDD	0.23	0.342	0.143
181-200	GDLVRVTQIINGGQNGIDDR	0.525	0.378	0.584
177-196	DLVRVTQIINGGQNGIDDRR	0.484	0.293	0.517
142-161	LVRVTQIINGGQNGIDDRRA	0.517	0.486	0.746
141-160	VRVTQIINGGQNGIDDRRAR	0.513	0.399	0.621
180-199	RVTQIINGGQNGIDDRRARY	0.494	0.4	0.419
159-178	VTQIINGGQNGIDDRRARYI	0.5	0.527	0.596
182-201	TQIINGGQNGIDDRRARYIT	0.25	0.286	0.137
183-202	QIINGGQNGIDDRRARYITA	0.425	0.356	0.487
184-203	IINGGQNGIDDRRARYITAS	0.193	0.513	0.754
185-204	INGGQNGIDDRRARYITASK	0.136	0.466	0.616
186-205	NGGQNGIDDRRARYITASKV	0.165	0.311	0.537
187-206	GGQNGIDDRRARYITASKVL	0.418	0.457	0.801
188-207	GQNGIDDRRARYITASKVLA	0.468	0.493	0.833
189-208	QNGIDDRRARYITASKVLAV	0.348	0.579	0.694

## Sheet: Supplementary Table 9
Top Classifier with AMP probality ≥ 0.8										Top AMP Segments with All Classifier Scores
Rank	Helix Position	Sequence Segment	Classifier	AMP Probability						Position	Sequence Segment	SVM	RF	DA	ANN
1	66-85	GLSGFIRAGRITPDQANALG	DA	0.96						121-140	RGRGLIQITGLNNYRDCGNG	0.829	0.436	0.287	AMP
2	69-88	GFIRAGRITPDQANALGRKT	DA	0.958						122-141	GRGLIQITGLNNYRDCGNGL	0.824	0.522	0.488	AMP
3	65-84	NGLSGFIRAGRITPDQANAL	DA	0.934						123-142	RGLIQITGLNNYRDCGNGLK	0.81	0.772	0.368	AMP
4	64-83	VNGLSGFIRAGRITPDQANA	DA	0.93						157-176	YAARSAAWFFATKGCMKYTG	0.8	0.561	0.274	AMP
5	67-86	LSGFIRAGRITPDQANALGR	DA	0.929						124-143	GLIQITGLNNYRDCGNGLKV	0.746	0.819	0.658	AMP
6	59-78	NFNYSVNGLSGFIRAGRITP	DA	0.912						59-78	NFNYSVNGLSGFIRAGRITP	0.285	0.804	0.912	AMP
7	70-89	FIRAGRITPDQANALGRKTY	DA	0.908						66-85	GLSGFIRAGRITPDQANALG	0.385	0.689	0.96	AMP
8	68-87	SGFIRAGRITPDQANALGRK	DA	0.875						69-88	GFIRAGRITPDQANALGRKT	0.488	0.775	0.958	AMP
9	188-207	GQNGIDDRRARYITASKVLA	DA	0.833						65-84	NGLSGFIRAGRITPDQANAL	0.262	0.551	0.934	AMP
10	121-140	RGRGLIQITGLNNYRDCGNG	SVM	0.829						64-83	VNGLSGFIRAGRITPDQANA	0.231	0.63	0.93	NAMP
11	122-141	GRGLIQITGLNNYRDCGNGL	SVM	0.824						67-86	LSGFIRAGRITPDQANALGR	0.253	0.783	0.929	AMP
12	124-143	GLIQITGLNNYRDCGNGLKV	RF	0.819						70-89	FIRAGRITPDQANALGRKTY	0.388	0.732	0.908	AMP
13	111-130	GNGPGDGWNYRGRGLIQITG	DA	0.819						68-87	SGFIRAGRITPDQANALGRK	0.263	0.692	0.875	AMP
14	123-142	RGLIQITGLNNYRDCGNGLK	SVM	0.81						188-207	GQNGIDDRRARYITASKVLA	0.468	0.493	0.833	AMP
15	59-78	NFNYSVNGLSGFIRAGRITP	RF	0.804						111-130	GNGPGDGWNYRGRGLIQITG	0.045	0.467	0.819	AMP
16	187-206	GGQNGIDDRRARYITASKVL	DA	0.801						187-206	GGQNGIDDRRARYITASKVL	0.418	0.457	0.801	AMP
17	157-176	YAARSAAWFFATKGCMKYTG	SVM	0.8

## Sheet: Supplementary Table 10
Post-Heliquest with Analysis window 20 amino acid											Top helix position with high Top Hydophobicity (H), Hydrophobic Moment (µH) and Net Charge (z)
helix position	Sequence	Hyd	HMom	z	FreqPolar	FreqNonPolar					Rank	Helix position	Sequence	Hyd	HMom	z	FreqPolar	FreqNonPolar
1-20	MDINQFRRAAGITEQLAARW	0.329	0.341	1	0.5	0.5					1	5-24	QFRRAAGITEQLAARWYPHI	0.427	0.415	2	45	55
2-21	DINQFRRAAGITEQLAARWY	0.316	0.371	1	0.5	0.5					2	6-25	FRRAAGITEQLAARWYPHIT	0.451	0.41	2	45	55
3-22	INQFRRAAGITEQLAARWYP	0.39	0.37	2	0.45	0.55					3	13-32	TEQLAARWYPHITAAMNEFG	0.461	0.412	-1	45	55
4-23	NQFRRAAGITEQLAARWYPH	0.307	0.367	2	0.5	0.5					4	53-72	FTRLQENFNYSVNGLSGFIR	0.412	0.549	1	60	40
5-24	QFRRAAGITEQLAARWYPHI	0.427	0.415	2	0.45	0.55					5	14-33	EQLAARWYPHITAAMNEFGI	0.538	0.312	-1	40	60
6-25	FRRAAGITEQLAARWYPHIT	0.451	0.41	2	0.45	0.55					6	56-75	LQENFNYSVNGLSGFIRAGR	0.326	0.459	1	60	40
7-26	RRAAGITEQLAARWYPHITA	0.377	0.326	2	0.45	0.55					7	59-78	NFNYSVNGLSGFIRAGRITP	0.422	0.29	2	55	45
8-27	RAAGITEQLAARWYPHITAA	0.443	0.304	1	0.4	0.6					8	60-79	FNYSVNGLSGFIRAGRITPD	0.414	0.334	1	55	45
9-28	AAGITEQLAARWYPHITAAM	0.555	0.292	0	0.35	0.65					9	62-81	YSVNGLSGFIRAGRITPDQA	0.359	0.267	1	55	45
10-29	AGITEQLAARWYPHITAAMN	0.51	0.308	0	0.4	0.6					10	67-86	LSGFIRAGRITPDQANALGR	0.302	0.353	2	55	45
11-30	GITEQLAARWYPHITAAMNE	0.462	0.304	-1	0.45	0.55					11	68-87	SGFIRAGRITPDQANALGRK	0.167	0.32	3	60	40
12-31	ITEQLAARWYPHITAAMNEF	0.552	0.393	-1	0.4	0.6					12	69-88	GFIRAGRITPDQANALGRKT	0.182	0.331	3	60	40
13-32	TEQLAARWYPHITAAMNEFG	0.461	0.412	-1	0.45	0.55					13	71-90	IRAGRITPDQANALGRKTYE	0.109	0.263	2	60	40
14-33	EQLAARWYPHITAAMNEFGI	0.538	0.312	-1	0.4	0.6					14	73-92	AGRITPDQANALGRKTYEKS	0.018	0.207	2	65	35
15-34	QLAARWYPHITAAMNEFGIT	0.584	0.315	0	0.4	0.6					15	76-95	ITPDQANALGRKTYEKSLPL	0.259	0.154	1	55	45
16-35	LAARWYPHITAAMNEFGITK	0.545	0.263	1	0.4	0.6					16	78-97	PDQANALGRKTYEKSLPLER	0.073	0.238	1	60	40
17-36	AARWYPHITAAMNEFGITKP	0.496	0.223	1	0.4	0.6					17	79-98	DQANALGRKTYEKSLPLERQ	0.027	0.226	1	65	35
18-37	ARWYPHITAAMNEFGITKPD	0.442	0.242	0	0.45	0.55					18	84-103	LGRKTYEKSLPLERQRAIAN	0.116	0.063	3	60	40
19-38	RWYPHITAAMNEFGITKPDD	0.388	0.224	-1	0.5	0.5					19	87-106	KTYEKSLPLERQRAIANLVY	0.275	0.113	2	50	50
20-39	WYPHITAAMNEFGITKPDDQ	0.428	0.171	-2	0.5	0.5					20	88-107	TYEKSLPLERQRAIANLVYS	0.322	0.134	1	50	50
21-40	YPHITAAMNEFGITKPDDQA	0.331	0.126	-2	0.5	0.5
22-41	PHITAAMNEFGITKPDDQAM	0.344	0.033	-2	0.5	0.5
23-42	HITAAMNEFGITKPDDQAMF	0.398	0.157	-2	0.5	0.5
24-43	ITAAMNEFGITKPDDQAMFI	0.481	0.166	-2	0.45	0.55
25-44	TAAMNEFGITKPDDQAMFIA	0.406	0.089	-2	0.45	0.55
26-45	AAMNEFGITKPDDQAMFIAQ	0.382	0.085	-2	0.45	0.55
27-46	AMNEFGITKPDDQAMFIAQV	0.428	0.155	-2	0.45	0.55
28-47	MNEFGITKPDDQAMFIAQVG	0.412	0.161	-2	0.5	0.5
29-48	NEFGITKPDDQAMFIAQVGH	0.357	0.098	-2	0.55	0.45
30-49	EFGITKPDDQAMFIAQVGHE	0.355	0.122	-3	0.55	0.45
31-50	FGITKPDDQAMFIAQVGHES	0.385	0.096	-2	0.55	0.45
32-51	GITKPDDQAMFIAQVGHESG	0.296	0.168	-2	0.6	0.4
33-52	ITKPDDQAMFIAQVGHESGG	0.296	0.168	-2	0.6	0.4
34-53	TKPDDQAMFIAQVGHESGGF	0.295	0.163	-2	0.6	0.4
35-54	KPDDQAMFIAQVGHESGGFT	0.295	0.183	-2	0.6	0.4
36-55	PDDQAMFIAQVGHESGGFTR	0.294	0.263	-2	0.6	0.4
37-56	DDQAMFIAQVGHESGGFTRL	0.344	0.259	-2	0.6	0.4
38-57	DQAMFIAQVGHESGGFTRLQ	0.371	0.211	-1	0.6	0.4
39-58	QAMFIAQVGHESGGFTRLQE	0.378	0.252	-1	0.6	0.4
40-59	AMFIAQVGHESGGFTRLQEN	0.358	0.275	-1	0.6	0.4
41-60	MFIAQVGHESGGFTRLQENF	0.432	0.372	-1	0.6	0.4
42-61	FIAQVGHESGGFTRLQENFN	0.341	0.396	-1	0.65	0.35
43-62	IAQVGHESGGFTRLQENFNY	0.3	0.266	-1	0.65	0.35
44-63	AQVGHESGGFTRLQENFNYS	0.207	0.255	-1	0.7	0.3
45-64	QVGHESGGFTRLQENFNYSV	0.253	0.323	-1	0.7	0.3
46-65	VGHESGGFTRLQENFNYSVN	0.234	0.346	-1	0.7	0.3
47-66	GHESGGFTRLQENFNYSVNG	0.173	0.296	-1	0.75	0.25
48-67	HESGGFTRLQENFNYSVNGL	0.258	0.376	-1	0.7	0.3
49-68	ESGGFTRLQENFNYSVNGLS	0.249	0.379	-1	0.7	0.3
50-69	SGGFTRLQENFNYSVNGLSG	0.281	0.41	0	0.7	0.3
51-70	GGFTRLQENFNYSVNGLSGF	0.373	0.44	0	0.65	0.35
52-71	GFTRLQENFNYSVNGLSGFI	0.463	0.516	0	0.6	0.4
53-72	FTRLQENFNYSVNGLSGFIR	0.412	0.549	1	0.6	0.4
54-73	TRLQENFNYSVNGLSGFIRA	0.338	0.47	1	0.6	0.4
55-74	RLQENFNYSVNGLSGFIRAG	0.325	0.48	1	0.6	0.4
56-75	LQENFNYSVNGLSGFIRAGR	0.326	0.459	1	0.6	0.4
57-76	QENFNYSVNGLSGFIRAGRI	0.33	0.287	1	0.6	0.4
58-77	ENFNYSVNGLSGFIRAGRIT	0.354	0.292	1	0.6	0.4
59-78	NFNYSVNGLSGFIRAGRITP	0.422	0.29	2	0.55	0.45
60-79	FNYSVNGLSGFIRAGRITPD	0.414	0.334	1	0.55	0.45
61-80	NYSVNGLSGFIRAGRITPDQ	0.314	0.279	1	0.6	0.4
62-81	YSVNGLSGFIRAGRITPDQA	0.359	0.267	1	0.55	0.45
63-82	SVNGLSGFIRAGRITPDQAN	0.281	0.284	1	0.6	0.4
64-83	VNGLSGFIRAGRITPDQANA	0.298	0.27	1	0.55	0.45
65-84	NGLSGFIRAGRITPDQANAL	0.322	0.329	1	0.55	0.45
66-85	GLSGFIRAGRITPDQANALG	0.352	0.305	1	0.55	0.45
67-86	LSGFIRAGRITPDQANALGR	0.302	0.353	2	0.55	0.45
68-87	SGFIRAGRITPDQANALGRK	0.167	0.32	3	0.6	0.4
69-88	GFIRAGRITPDQANALGRKT	0.182	0.331	3	0.6	0.4
70-89	FIRAGRITPDQANALGRKTY	0.23	0.322	3	0.55	0.45
71-90	IRAGRITPDQANALGRKTYE	0.109	0.263	2	0.6	0.4
72-91	RAGRITPDQANALGRKTYEK	-0.03	0.253	3	0.65	0.35
73-92	AGRITPDQANALGRKTYEKS	0.018	0.207	2	0.65	0.35
74-93	GRITPDQANALGRKTYEKSL	0.087	0.135	2	0.65	0.35
75-94	RITPDQANALGRKTYEKSLP	0.123	0.113	2	0.6	0.4
76-95	ITPDQANALGRKTYEKSLPL	0.259	0.154	1	0.55	0.45
77-96	TPDQANALGRKTYEKSLPLE	0.137	0.2	0	0.6	0.4
78-97	PDQANALGRKTYEKSLPLER	0.073	0.238	1	0.6	0.4
79-98	DQANALGRKTYEKSLPLERQ	0.027	0.226	1	0.65	0.35
80-99	QANALGRKTYEKSLPLERQR	0.014	0.138	3	0.65	0.35
81-100	ANALGRKTYEKSLPLERQRA	0.041	0.133	3	0.6	0.4
82-101	NALGRKTYEKSLPLERQRAI	0.116	0.068	3	0.6	0.4
83-102	ALGRKTYEKSLPLERQRAIA	0.161	0.055	3	0.55	0.45
84-103	LGRKTYEKSLPLERQRAIAN	0.116	0.063	3	0.6	0.4
85-104	GRKTYEKSLPLERQRAIANL	0.116	0.109	3	0.6	0.4
86-105	RKTYEKSLPLERQRAIANLV	0.177	0.116	3	0.55	0.45
87-106	KTYEKSLPLERQRAIANLVY	0.275	0.113	2	0.5	0.5
88-107	TYEKSLPLERQRAIANLVYS	0.322	0.134	1	0.5	0.5
89-108	YEKSLPLERQRAIANLVYSK	0.26	0.096	2	0.5	0.5
90-109	EKSLPLERQRAIANLVYSKR	0.161	0.113	3	0.55	0.45
91-110	KSLPLERQRAIANLVYSKRM	0.255	0.089	4	0.5	0.5
92-111	SLPLERQRAIANLVYSKRMG	0.304	0.085	3	0.5	0.5
93-112	LPLERQRAIANLVYSKRMGN	0.276	0.056	3	0.5	0.5
94-113	PLERQRAIANLVYSKRMGNG	0.191	0.087	3	0.55	0.45
95-114	LERQRAIANLVYSKRMGNGP	0.192	0.047	3	0.55	0.45
96-115	ERQRAIANLVYSKRMGNGPG	0.106	0.038	3	0.6	0.4
97-116	RQRAIANLVYSKRMGNGPGD	0.1	0.088	3	0.6	0.4
98-117	QRAIANLVYSKRMGNGPGDG	0.15	0.119	2	0.6	0.4
99-118	RAIANLVYSKRMGNGPGDGW	0.274	0.219	2	0.55	0.45
100-119	AIANLVYSKRMGNGPGDGWN	0.294	0.215	1	0.55	0.45
101-120	IANLVYSKRMGNGPGDGWNY	0.327	0.161	1	0.55	0.45
102-121	ANLVYSKRMGNGPGDGWNYR	0.186	0.173	2	0.6	0.4
103-122	NLVYSKRMGNGPGDGWNYRG	0.171	0.183	2	0.65	0.35
104-123	LVYSKRMGNGPGDGWNYRGR	0.151	0.26	3	0.65	0.35
105-124	VYSKRMGNGPGDGWNYRGRG	0.065	0.253	3	0.7	0.3
106-125	YSKRMGNGPGDGWNYRGRGL	0.089	0.387	3	0.7	0.3
107-126	SKRMGNGPGDGWNYRGRGLI	0.132	0.344	3	0.7	0.3
108-127	KRMGNGPGDGWNYRGRGLIQ	0.122	0.356	3	0.7	0.3
109-128	RMGNGPGDGWNYRGRGLIQI	0.262	0.395	2	0.65	0.35
110-129	MGNGPGDGWNYRGRGLIQIT	0.326	0.359	1	0.65	0.35
111-130	GNGPGDGWNYRGRGLIQITG	0.264	0.323	1	0.7	0.3
112-131	NGPGDGWNYRGRGLIQITGL	0.349	0.293	1	0.65	0.35
113-132	GPGDGWNYRGRGLIQITGLN	0.349	0.236	1	0.65	0.35
114-133	PGDGWNYRGRGLIQITGLNN	0.319	0.24	1	0.65	0.35
115-134	GDGWNYRGRGLIQITGLNNY	0.331	0.16	1	0.65	0.35
116-135	DGWNYRGRGLIQITGLNNYR	0.281	0.135	2	0.65	0.35
117-136	GWNYRGRGLIQITGLNNYRD	0.281	0.069	2	0.65	0.35
118-137	WNYRGRGLIQITGLNNYRDC	0.358	0.036	2	0.6	0.4
119-138	NYRGRGLIQITGLNNYRDCG	0.245	0.086	2	0.65	0.35
120-139	YRGRGLIQITGLNNYRDCGN	0.245	0.129	2	0.65	0.35
121-140	RGRGLIQITGLNNYRDCGNG	0.197	0.11	2	0.7	0.3
122-141	GRGLIQITGLNNYRDCGNGL	0.333	0.143	1	0.65	0.35
123-142	RGLIQITGLNNYRDCGNGLK	0.283	0.164	2	0.65	0.35
124-143	GLIQITGLNNYRDCGNGLKV	0.395	0.168	1	0.6	0.4
125-144	LIQITGLNNYRDCGNGLKVD	0.356	0.136	0	0.6	0.4
126-145	IQITGLNNYRDCGNGLKVDL	0.356	0.272	0	0.6	0.4
127-146	QITGLNNYRDCGNGLKVDLV	0.327	0.232	0	0.6	0.4
128-147	ITGLNNYRDCGNGLKVDLVQ	0.327	0.253	0	0.6	0.4
129-148	TGLNNYRDCGNGLKVDLVQN	0.207	0.261	0	0.65	0.35
130-149	GLNNYRDCGNGLKVDLVQNP	0.23	0.295	0	0.6	0.4
131-150	LNNYRDCGNGLKVDLVQNPE	0.198	0.322	-1	0.6	0.4
132-151	NNYRDCGNGLKVDLVQNPEL	0.198	0.278	-1	0.6	0.4
133-152	NYRDCGNGLKVDLVQNPELL	0.313	0.328	-1	0.55	0.45
134-153	YRDCGNGLKVDLVQNPELLA	0.358	0.325	-1	0.5	0.5
135-154	RDCGNGLKVDLVQNPELLAQ	0.299	0.288	-1	0.55	0.45
136-155	DCGNGLKVDLVQNPELLAQD	0.311	0.243	-3	0.55	0.45
137-156	CGNGLKVDLVQNPELLAQDE	0.318	0.189	-3	0.55	0.45
138-157	GNGLKVDLVQNPELLAQDEY	0.289	0.117	-3	0.55	0.45
139-158	NGLKVDLVQNPELLAQDEYA	0.304	0.105	-3	0.5	0.5
140-159	GLKVDLVQNPELLAQDEYAA	0.35	0.103	-3	0.45	0.55
141-160	LKVDLVQNPELLAQDEYAAR	0.299	0.082	-2	0.45	0.55
142-161	KVDLVQNPELLAQDEYAARS	0.212	0.028	-2	0.5	0.5
143-162	VDLVQNPELLAQDEYAARSA	0.277	0.063	-3	0.45	0.55
144-163	DLVQNPELLAQDEYAARSAA	0.232	0.113	-3	0.45	0.55
145-164	LVQNPELLAQDEYAARSAAW	0.383	0.133	-2	0.4	0.6
146-165	VQNPELLAQDEYAARSAAWF	0.387	0.114	-2	0.4	0.6
147-166	QNPELLAQDEYAARSAAWFF	0.416	0.071	-2	0.4	0.6
148-167	NPELLAQDEYAARSAAWFFA	0.443	0.065	-2	0.35	0.65
149-168	PELLAQDEYAARSAAWFFAT	0.486	0.079	-2	0.35	0.65
150-169	ELLAQDEYAARSAAWFFATK	0.4	0.062	-1	0.4	0.6
151-170	LLAQDEYAARSAAWFFATKG	0.432	0.063	0	0.4	0.6
152-171	LAQDEYAARSAAWFFATKGC	0.424	0.115	0	0.4	0.6
153-172	AQDEYAARSAAWFFATKGCM	0.4	0.199	0	0.4	0.6
154-173	QDEYAARSAAWFFATKGCMK	0.335	0.232	1	0.45	0.55
155-174	DEYAARSAAWFFATKGCMKY	0.394	0.225	1	0.4	0.6
156-175	EYAARSAAWFFATKGCMKYT	0.446	0.203	2	0.4	0.6
157-176	YAARSAAWFFATKGCMKYTG	0.478	0.197	3	0.4	0.6
158-177	AARSAAWFFATKGCMKYTGD	0.392	0.185	2	0.45	0.55
159-178	ARSAAWFFATKGCMKYTGDL	0.461	0.247	2	0.45	0.55
160-179	RSAAWFFATKGCMKYTGDLV	0.506	0.295	2	0.45	0.55
161-180	SAAWFFATKGCMKYTGDLVR	0.507	0.376	2	0.45	0.55
162-181	AAWFFATKGCMKYTGDLVRV	0.57	0.37	2	0.4	0.6
163-182	AWFFATKGCMKYTGDLVRVT	0.567	0.398	2	0.45	0.55
164-183	WFFATKGCMKYTGDLVRVTQ	0.54	0.402	2	0.5	0.5
165-184	FFATKGCMKYTGDLVRVTQI	0.518	0.218	2	0.5	0.5
166-185	FATKGCMKYTGDLVRVTQII	0.519	0.362	2	0.5	0.5
167-186	ATKGCMKYTGDLVRVTQIIN	0.399	0.402	2	0.55	0.45
168-187	TKGCMKYTGDLVRVTQIING	0.384	0.388	2	0.6	0.4
169-188	KGCMKYTGDLVRVTQIINGG	0.37	0.384	2	0.6	0.4
170-189	GCMKYTGDLVRVTQIINGGQ	0.409	0.325	1	0.6	0.4
171-190	CMKYTGDLVRVTQIINGGQN	0.379	0.339	1	0.6	0.4
172-191	MKYTGDLVRVTQIINGGQNG	0.302	0.27	1	0.65	0.35
173-192	KYTGDLVRVTQIINGGQNGI	0.331	0.396	1	0.65	0.35
174-193	YTGDLVRVTQIINGGQNGID	0.342	0.377	-1	0.65	0.35
175-194	TGDLVRVTQIINGGQNGIDD	0.255	0.367	-2	0.7	0.3
176-195	GDLVRVTQIINGGQNGIDDR	0.192	0.349	-1	0.7	0.3
177-196	DLVRVTQIINGGQNGIDDRR	0.141	0.305	0	0.7	0.3
178-197	LVRVTQIINGGQNGIDDRRA	0.195	0.31	1	0.65	0.35
179-198	VRVTQIINGGQNGIDDRRAR	0.06	0.27	2	0.7	0.3
180-199	RVTQIINGGQNGIDDRRARY	0.046	0.364	2	0.7	0.3
181-200	VTQIINGGQNGIDDRRARYI	0.187	0.352	1	0.65	0.35
182-201	TQIINGGQNGIDDRRARYIT	0.139	0.282	1	0.7	0.3
183-202	QIINGGQNGIDDRRARYITA	0.141	0.282	1	0.65	0.35
184-203	IINGGQNGIDDRRARYITAS	0.15	0.269	1	0.65	0.35
185-204	INGGQNGIDDRRARYITASK	0.011	0.281	2	0.7	0.3
186-205	NGGQNGIDDRRARYITASKV	-0.018	0.15	2	0.7	0.3
187-206	GGQNGIDDRRARYITASKVL	0.097	0.206	2	0.65	0.35
188-207	GQNGIDDRRARYITASKVLA	0.112	0.21	2	0.6	0.4
189-208	QNGIDDRRARYITASKVLAV	0.173	0.149	2	0.55	0.45

## Sheet: Supplementary Table 11
1-Top AMP Segments with All Classifier Scores							2-Top helix position with high Top Hydophobicity (H), Hydrophobic Moment (µH) and Net Charge (z)
Position	Sequence Segment	SVM	RF	DA	ANN		Rank	Helix position	Sequence	Hyd	HMom	z	FreqPolar	FreqNonPolar
121-140	RGRGLIQITGLNNYRDCGNG	0.829	0.436	0.287	AMP		1	5-24	QFRRAAGITEQLAARWYPHI	0.427	0.415	2	45	55
122-141	GRGLIQITGLNNYRDCGNGL	0.824	0.522	0.488	AMP		2	6-25	FRRAAGITEQLAARWYPHIT	0.451	0.41	2	45	55
123-142	RGLIQITGLNNYRDCGNGLK	0.81	0.772	0.368	AMP		3	13-32	TEQLAARWYPHITAAMNEFG	0.461	0.412	-1	45	55
157-176	YAARSAAWFFATKGCMKYTG	0.8	0.561	0.274	AMP		4	53-72	FTRLQENFNYSVNGLSGFIR	0.412	0.549	1	60	40
124-143	GLIQITGLNNYRDCGNGLKV	0.746	0.819	0.658	AMP		5	14-33	EQLAARWYPHITAAMNEFGI	0.538	0.312	-1	40	60
59-78	NFNYSVNGLSGFIRAGRITP	0.285	0.804	0.912	AMP		6	56-75	LQENFNYSVNGLSGFIRAGR	0.326	0.459	1	60	40
66-85	GLSGFIRAGRITPDQANALG	0.385	0.689	0.96	AMP		7	59-78	NFNYSVNGLSGFIRAGRITP	0.422	0.29	2	55	45
69-88	GFIRAGRITPDQANALGRKT	0.488	0.775	0.958	AMP		8	60-79	FNYSVNGLSGFIRAGRITPD	0.414	0.334	1	55	45
65-84	NGLSGFIRAGRITPDQANAL	0.262	0.551	0.934	AMP		9	62-81	YSVNGLSGFIRAGRITPDQA	0.359	0.267	1	55	45
64-83	VNGLSGFIRAGRITPDQANA	0.231	0.63	0.93	NAMP		10	67-86	LSGFIRAGRITPDQANALGR	0.302	0.353	2	55	45
67-86	LSGFIRAGRITPDQANALGR	0.253	0.783	0.929	AMP		11	68-87	SGFIRAGRITPDQANALGRK	0.167	0.32	3	60	40
70-89	FIRAGRITPDQANALGRKTY	0.388	0.732	0.908	AMP		12	69-88	GFIRAGRITPDQANALGRKT	0.182	0.331	3	60	40
68-87	SGFIRAGRITPDQANALGRK	0.263	0.692	0.875	AMP		13	71-90	IRAGRITPDQANALGRKTYE	0.109	0.263	2	60	40
188-207	GQNGIDDRRARYITASKVLA	0.468	0.493	0.833	AMP		14	73-92	AGRITPDQANALGRKTYEKS	0.018	0.207	2	65	35
111-130	GNGPGDGWNYRGRGLIQITG	0.045	0.467	0.819	AMP		15	76-95	ITPDQANALGRKTYEKSLPL	0.259	0.154	1	55	45
187-206	GGQNGIDDRRARYITASKVL	0.418	0.457	0.801	AMP		16	78-97	PDQANALGRKTYEKSLPLER	0.073	0.238	1	60	40
							17	79-98	DQANALGRKTYEKSLPLERQ	0.027	0.226	1	65	35
							18	84-103	LGRKTYEKSLPLERQRAIAN	0.116	0.063	3	60	40
							19	87-106	KTYEKSLPLERQRAIANLVY	0.275	0.113	2	50	50
							20	88-107	TYEKSLPLERQRAIANLVYS	0.322	0.134	1	50	50
Combined View: Overlap Between ML and Physico-Chemical Data
Position	Sequence Segment	Hydrophobicity (H)	Hydrophobic Moment (µH)	Net Charge (z)	Frequency of Polar Residues (%)	Frequency of Non-Polar Residues (%)	ML AMP probality (Max)
59-78	NFNYSVNGLSGFIRAGRITP	0.422	0.29	2	55	45	0.912 (DA)
67-86	LSGFIRAGRITPDQANALGR	0.302	0.353	2	55	45	0.929 (DA)
68-87	SGFIRAGRITPDQANALGRK	0.167	0.32	3	60	40	0.875 (DA)
69-88	GFIRAGRITPDQANALGRKT	0.182	0.331	3	60	40	0.958 (DA)
